# Supplementary material for: Frequency and patterns of ribonucleotide incorporation around autonomously replicating sequences in yeast reveal the division of labor of replicative DNA polymerases
Source: Nucleic Acids Res. 2021 Sep 22;49(18):10542–57. doi: 10.1093/nar/gkab801 (PMC8501979; doi:10.1093/nar/gkab801)
Supplement: gkab801_Supplemental_Files [file gkab801_supplemental_files.zip]

Archive with 4 entries (4 files):
- Supplementary Figures with legends_20210905.pdf
- Supplementary Table 1 Data Source 20210809.xlsx
- Supplementary Table 2 Background Frequency_20210803.xlsx
- Supplementary Table 3 ARS used in the study_20210809.xlsx
