# Supplementary material for: Frequency and patterns of ribonucleotide incorporation around autonomously replicating sequences in yeast reveal the division of labor of replicative DNA polymerases
Source: Nucleic Acids Res. 2021 Sep 22;49(18):10542–57. doi: 10.1093/nar/gkab801 (PMC8501979; doi:10.1093/nar/gkab801)
Supplement: gkab801_Supplemental_Files [file gkab801_supplemental_files.zip › Supplementary Table 1 Data Source 20210809.xlsx]

## Sheet: Sheet1
Supplementary Table 1: Data source in the study
Library	Technique	Strain	Background strain	RNase H2 genotype	DNA polymerase genotype	Growth phase	SRR Accession	BioProject Accession
FS104	ribose-seq	BY4741 (SB-292)	BY4741	WT	WT	stationary phase culture	SRR11364930	PRJNA613920
FS106	ribose-seq	BY4742 (KK-2)	BY4742	WT	WT	stationary phase culture	SRR11364919	PRJNA613920
FS107	ribose-seq	YFP17 (SB-288)	YFP17	WT	WT	stationary phase culture	SRR11364912	PRJNA613920
FS115	ribose-seq	KK-100	E134	rnh201Δ	WT	stationary phase culture	SRR11364931	PRJNA613920
FS116	ribose-seq	KK-100	E134	rnh201Δ	WT	stationary phase culture	SRR11364929	PRJNA613920
FS117	ribose-seq	KK-100	E134	rnh201Δ	WT	stationary phase culture	SRR11364935	PRJNA613920
FS118	ribose-seq	KK-100	E134	rnh201Δ	WT	stationary phase culture	SRR11364934	PRJNA613920
FS138	ribose-seq	SB-305	BY4742	rnh201Δ	WT	stationary phase culture	SRR11364928	PRJNA613920
FS140	ribose-seq	SB-293	YFP17	rnh201Δ	WT	stationary phase culture	SRR11364927	PRJNA613920
FS141	ribose-seq	KK-100	E134	rnh201Δ	WT	stationary phase culture	SRR11364933	PRJNA613920
FS142	ribose-seq	BY4742 (KK-2)	BY4742	WT	WT	stationary phase culture	SRR11364913	PRJNA613920
FS156	ribose-seq	KK-100	E134	rnh201Δ	WT	stationary phase culture	SRR11364932	PRJNA613920
FS162	ribose-seq	E134 (KK-44)	E134	WT	WT	stationary phase culture	SRR11364941	PRJNA613920
FS166	ribose-seq	E134 (KK-44)	E134	WT	WT	stationary phase culture	SRR11364942	PRJNA613920
EM68	emRiboSeq	YJW13	Δl(−2)l-7BYUNI300	rnh201Δ	pol1-L868M	mid-log phase culture	SRR1734968	PRJNA271170
EM71	emRiboSeq	YJW13	Δl(−2)l-7BYUNI300	rnh201Δ	pol1-L868M	mid-log phase culture	SRR1734971	PRJNA271170
EM73	emRiboSeq	YJW13	Δl(−2)l-7BYUNI300	rnh201Δ	pol1-L868M	mid-log phase culture	SRR1734973	PRJNA271170
EM81	emRiboSeq	YJW13	Δl(−2)l-7BYUNI300	rnh201Δ	pol1-L868M	mid-log phase culture	SRR1734981	PRJNA271170
EM83	emRiboSeq	YJW13	Δl(−2)l-7BYUNI300	rnh201Δ	pol1-L868M	mid-log phase culture	SRR1734983	PRJNA271170
EM67	emRiboSeq	SNM106	Δl(−2)l-7BYUNI300	rnh201Δ	WT	mid-log phase culture	SRR1734967	PRJNA271170
EM69	emRiboSeq	SNM106	Δl(−2)l-7BYUNI300	rnh201Δ	WT	mid-log phase culture	SRR1734969	PRJNA271170
EM70	emRiboSeq	YJW11	Δl(−2)l-7BYUNI300	rnh201Δ	pol3-L612M	mid-log phase culture	SRR1734970	PRJNA271170
EM72	emRiboSeq	SNM106	Δl(−2)l-7BYUNI300	rnh201Δ	WT	mid-log phase culture	SRR1734972	PRJNA271170
EM74	emRiboSeq	YJW11	Δl(−2)l-7BYUNI300	rnh201Δ	pol3-L612M	mid-log phase culture	SRR1734974	PRJNA271170
EM75	emRiboSeq	SNM120	Δl(−2)l-7BYUNI300	rnh201Δ	pol2-M644G	mid-log phase culture	SRR1734975	PRJNA271170
EM77	emRiboSeq	YJW11	Δl(−2)l-7BYUNI300	rnh201Δ	pol3-L612M	mid-log phase culture	SRR1734977	PRJNA271170
EM78	emRiboSeq	SNM120	Δl(−2)l-7BYUNI300	rnh201Δ	pol2-M644G	mid-log phase culture	SRR1734978	PRJNA271170
EM80	emRiboSeq	SNM106	Δl(−2)l-7BYUNI300	rnh201Δ	WT	mid-log phase culture	SRR1734980	PRJNA271170
EM82	emRiboSeq	SNM106	Δl(−2)l-7BYUNI300	rnh201Δ	WT	stationary phase culture	SRR1734982	PRJNA271170
RS	ribose-seq	KK-170	YFP17	rnh201Δ	pol2-M644G	stationary phase culture	SRR1575903	PRJNA261234
HY62	RHII-HydEn-seq	Δl(−2)l-7BYUNI300 rnh201Δ	Δl(−2)l-7BYUNI300	rnh201Δ	WT	mid-log phase culture	SRR8503252	PRJNA517710
HY63	RHII-HydEn-seq	Δl(−2)l-7BYUNI300 rnh201Δ	Δl(−2)l-7BYUNI300	rnh201Δ	WT	mid-log phase culture	SRR8503253	PRJNA517710
HY64	RHII-HydEn-seq	Δl(−2)l-7BYUNI300 pol1-Y869A rnh201Δ	Δl(−2)l-7BYUNI300	rnh201Δ	pol1-Y869A	mid-log phase culture	SRR8503254	PRJNA517710
HY65	RHII-HydEn-seq	Δl(−2)l-7BYUNI300 pol2-M644G rnh201Δ	Δl(−2)l-7BYUNI300	rnh201Δ	pol2-M644G	mid-log phase culture	SRR8503255	PRJNA517710
HY66	RHII-HydEn-seq	Δl(−2)l-7BYUNI300 pol2-M644G rnh201Δ	Δl(−2)l-7BYUNI300	rnh201Δ	pol2-M644G	mid-log phase culture	SRR8503256	PRJNA517710
HY67	RHII-HydEn-seq	Δl(−2)l-7BYUNI300 pol2-M644G rnh201Δ	Δl(−2)l-7BYUNI300	rnh201Δ	pol2-M644G	mid-log phase culture	SRR8503257	PRJNA517710
HY68	RHII-HydEn-seq	Δl(−2)l-7BYUNI300 pol3-L612G rnh201Δ	Δl(−2)l-7BYUNI300	rnh201Δ	pol3-L612G	mid-log phase culture	SRR8503258	PRJNA517710
HY69	RHII-HydEn-seq	Δl(−2)l-7BYUNI300 pol3-L612G rnh201Δ	Δl(−2)l-7BYUNI300	rnh201Δ	pol3-L612G	mid-log phase culture	SRR8503259	PRJNA517710
HY79	RHII-HydEn-seq	Δl(−2)l-7BYUNI300 rnh201Δ	Δl(−2)l-7BYUNI300	rnh201Δ	WT	mid-log phase culture	SRR8503269	PRJNA517710
HY80	RHII-HydEn-seq	Δl(−2)l-7BYUNI300 rnh201Δ	Δl(−2)l-7BYUNI300	rnh201Δ	WT	mid-log phase culture	SRR8503270	PRJNA517710
HY81	RHII-HydEn-seq	Δl(−2)l-7BYUNI300 pol1-Y869A rnh201Δ	Δl(−2)l-7BYUNI300	rnh201Δ	pol1-Y869A	mid-log phase culture	SRR8503271	PRJNA517710
HY82	RHII-HydEn-seq	Δl(−2)l-7BYUNI300 pol1-Y869A rnh201Δ	Δl(−2)l-7BYUNI300	rnh201Δ	pol1-Y869A	mid-log phase culture	SRR8503272	PRJNA517710
HY83	RHII-HydEn-seq	Δl(−2)l-7BYUNI300 pol2-M644G rnh201Δ	Δl(−2)l-7BYUNI300	rnh201Δ	pol2-M644G	mid-log phase culture	SRR8503273	PRJNA517710
HY84	RHII-HydEn-seq	Δl(−2)l-7BYUNI300 pol2-M644G rnh201Δ	Δl(−2)l-7BYUNI300	rnh201Δ	pol2-M644G	mid-log phase culture	SRR8503274	PRJNA517710
HY85	RHII-HydEn-seq	Δl(−2)l-7BYUNI300 pol2-M644G rnh201Δ	Δl(−2)l-7BYUNI300	rnh201Δ	pol2-M644G	mid-log phase culture	SRR8503275	PRJNA517710
HY86	RHII-HydEn-seq	Δl(−2)l-7BYUNI300 pol3-L612G rnh201Δ	Δl(−2)l-7BYUNI300	rnh201Δ	pol3-L612G	mid-log phase culture	SRR8503276	PRJNA517710
HY87	RHII-HydEn-seq	Δl(−2)l-7BYUNI300 pol3-L612G rnh201Δ	Δl(−2)l-7BYUNI300	rnh201Δ	pol3-L612G	mid-log phase culture	SRR8503277	PRJNA517710
All the libraries used in the study with their SRR Accession and BioProject Accession are listed. For the ribose-seq and emRiboSeq libraries, FASTQ files are downloaded, and Ribose-Map software is used to locate the rNTP incorporation in SGD sacCer2 reference genome. For the RHII-HydEn-seq libraries, aligned BigWig files with the L03 reference genome are used and converted into BED format.
