# Supplementary material for: Frequency and patterns of ribonucleotide incorporation around autonomously replicating sequences in yeast reveal the division of labor of replicative DNA polymerases
Source: Nucleic Acids Res. 2021 Sep 22;49(18):10542–57. doi: 10.1093/nar/gkab801 (PMC8501979; doi:10.1093/nar/gkab801)
Supplement: gkab801_Supplemental_Files [file gkab801_supplemental_files.zip › Supplementary Table 2 Background Frequency_20210803.xlsx]

## Sheet: sacCer2
Supplementary Table 2. Background frequency of heatmaps in the S. cerevisiae sacCer2 and L03 reference genome
A
Early firing ARS's
4-10 kb window
Mononucleotide
Name	A	C	G	T
Count_leading	1198559	741348	726141	1180107
Percentage_leading	0.311625	0.19275	0.188797	0.306828
Count_lagging	1180107	726141	741348	1198559
Percentage_lagging	0.306828	0.188797	0.19275	0.311625
Dinucleotide (NR & RN)
Name	AA	AC	AG	AT	CA	CC	CG	CT	GA	GC	GG	GT	TA	TC	TG	TT
Count_leading	424374	205906	222471	345719	251212	151870	112844	225362	238408	142691	146959	198029	284476	240840	243817	410899
Percentage_leading	0.110345	0.0535394	0.0578466	0.0898934	0.0653198	0.039489	0.0293416	0.0585983	0.0619905	0.0371023	0.0382121	0.0514912	0.0739691	0.0626229	0.063397	0.106841
NR_leading	0.354096	0.277761	0.306395	0.29298	0.209611	0.204868	0.155413	0.190983	0.198927	0.192486	0.202397	0.16782	0.237366	0.324886	0.335794	0.348217
RN_leading	0.354096	0.171807	0.185629	0.288467	0.338886	0.204873	0.152227	0.304014	0.328346	0.196521	0.202399	0.272735	0.241075	0.204096	0.206619	0.34821
Count_lagging	410899	198029	225362	345719	243817	146959	112844	222471	240840	142691	151870	205906	284476	238408	251212	424374
Percentage_lagging	0.106841	0.0514912	0.0585983	0.0898934	0.063397	0.0382121	0.0293416	0.0578466	0.0626229	0.0371023	0.039489	0.0535394	0.0739691	0.0619905	0.0653198	0.110345
NR_lagging	0.34821	0.272735	0.304014	0.288467	0.206619	0.202399	0.152227	0.185629	0.204096	0.196521	0.204873	0.171807	0.241075	0.328346	0.338886	0.354096
RN_lagging	0.348217	0.16782	0.190983	0.29298	0.335794	0.202397	0.155413	0.306395	0.324886	0.192486	0.204868	0.277761	0.237366	0.198927	0.209611	0.354096
0-500 nt window
Mononucleotide
Name	A	C	G	T
Count_leading	44397	25416	25306	43881
Percentage_leading	0.319403	0.182849	0.182058	0.315691
Count_lagging	43881	25306	25416	44397
Percentage_lagging	0.315691	0.182058	0.182849	0.319403
Dinucleotide (NR & RN)
Name	AA	AC	AG	AT	CA	CC	CG	CT	GA	GC	GG	GT	TA	TC	TG	TT
Count_leading	15868	7103	7952	13022	8643	4907	3710	7913	8404	4727	4896	7043	11054	8434	8483	15451
Percentage_leading	0.115311	0.0516169	0.0577865	0.0946298	0.0628079	0.0356587	0.0269602	0.0575031	0.0610711	0.0343507	0.0355788	0.0511809	0.0803285	0.0612892	0.0616452	0.112281
NR_leading	0.360891	0.28219	0.317559	0.299846	0.19657	0.194947	0.148157	0.182205	0.191135	0.187795	0.195519	0.162173	0.251404	0.335068	0.338764	0.355776
RN_leading	0.361088	0.161634	0.180953	0.296325	0.343344	0.194931	0.14738	0.314345	0.335221	0.188552	0.195293	0.280933	0.254571	0.194233	0.195362	0.355833
Count_lagging	15451	7043	7913	13022	8483	4896	3710	7952	8434	4727	4907	7103	11054	8404	8643	15868
Percentage_lagging	0.112281	0.0511809	0.0575031	0.0946298	0.0616452	0.0355788	0.0269602	0.0577865	0.0612892	0.0343507	0.0356587	0.0516169	0.0803285	0.0610711	0.0628079	0.115311
NR_lagging	0.355833	0.280933	0.314345	0.296325	0.195362	0.195293	0.14738	0.180953	0.194233	0.188552	0.194931	0.161634	0.254571	0.335221	0.343344	0.361088
RN_lagging	0.355776	0.162173	0.182205	0.299846	0.338764	0.195519	0.148157	0.317559	0.335068	0.187795	0.194947	0.28219	0.251404	0.191135	0.19657	0.360891
0-200 nt window
Mononucleotide
Name	A	C	G	T
Count_leading	17802	10074	10099	17625
Percentage_leading	0.32018	0.181187	0.181637	0.316996
Count_lagging	17625	10099	10074	17802
Percentage_lagging	0.316996	0.181637	0.181187	0.32018
Dinucleotide (NR & RN)
Name	AA	AC	AG	AT	CA	CC	CG	CT	GA	GC	GG	GT	TA	TC	TG	TT
Count_leading	6304	2807	3234	5280	3407	1981	1450	3155	3421	1840	1973	2770	4502	3343	3351	6226
Percentage_leading	0.114527	0.0509956	0.058753	0.0959233	0.0618959	0.0359894	0.0263426	0.0573178	0.0621503	0.0334278	0.0358441	0.0503234	0.0817891	0.0607332	0.0608786	0.11311
NR_leading	0.357491	0.281516	0.323141	0.302909	0.193206	0.198676	0.144884	0.180999	0.194	0.184535	0.197142	0.158912	0.255302	0.335272	0.334832	0.35718
RN_leading	0.357674	0.159262	0.183489	0.299574	0.340939	0.198239	0.145102	0.315721	0.341963	0.183926	0.197221	0.276889	0.258409	0.191884	0.192343	0.357364
Count_lagging	6226	2770	3155	5280	3351	1973	1450	3234	3343	1840	1981	2807	4502	3421	3407	6304
Percentage_lagging	0.11311	0.0503234	0.0573178	0.0959233	0.0608786	0.0358441	0.0263426	0.058753	0.0607332	0.0334278	0.0359894	0.0509956	0.0817891	0.0621503	0.0618959	0.114527
NR_lagging	0.357364	0.276889	0.315721	0.299574	0.192343	0.197221	0.145102	0.183489	0.191884	0.183926	0.198239	0.159262	0.258409	0.341963	0.340939	0.357674
RN_lagging	0.35718	0.158912	0.180999	0.302909	0.334832	0.197142	0.144884	0.323141	0.335272	0.184535	0.198676	0.281516	0.255302	0.194	0.193206	0.357491
0-100 nt window
Mononucleotide
Name	A	C	G	T
Count_leading	8785	5066	5046	8903
Percentage_leading	0.316007	0.18223	0.181511	0.320252
Count_lagging	8903	5046	5066	8785
Percentage_lagging	0.320252	0.181511	0.18223	0.316007
Dinucleotide (NR & RN)
Name	AA	AC	AG	AT	CA	CC	CG	CT	GA	GC	GG	GT	TA	TC	TG	TT
Count_leading	3090	1403	1600	2602	1688	1017	711	1613	1678	908	989	1420	2240	1697	1696	3170
Percentage_leading	0.112274	0.0509774	0.0581353	0.0945425	0.0613328	0.0369523	0.0258339	0.0586077	0.0609694	0.0329918	0.0359349	0.0515951	0.0813894	0.0616598	0.0616234	0.115181
NR_leading	0.355336	0.279204	0.320256	0.295514	0.194112	0.202388	0.142314	0.183191	0.192962	0.180697	0.197958	0.161272	0.25759	0.337711	0.339472	0.360023
RN_leading	0.355377	0.161357	0.184014	0.299252	0.335653	0.202227	0.14138	0.32074	0.335936	0.181782	0.197998	0.284284	0.254459	0.192775	0.192662	0.360105
Count_lagging	3170	1420	1613	2602	1696	989	711	1600	1697	908	1017	1403	2240	1678	1688	3090
Percentage_lagging	0.115181	0.0515951	0.0586077	0.0945425	0.0616234	0.0359349	0.0258339	0.0581353	0.0616598	0.0329918	0.0369523	0.0509774	0.0813894	0.0609694	0.0613328	0.112274
NR_lagging	0.360105	0.284284	0.32074	0.299252	0.192662	0.197998	0.14138	0.184014	0.192775	0.181782	0.202227	0.161357	0.254459	0.335936	0.335653	0.355377
RN_lagging	0.360023	0.161272	0.183191	0.295514	0.339472	0.197958	0.142314	0.320256	0.337711	0.180697	0.202388	0.279204	0.25759	0.192962	0.194112	0.355336
Late firing ARS's
4-10 kb window
Mononucleotide
Name	A	C	G	T
Count_leading	1072915	667080	661686	1060909
Percentage_leading	0.309859	0.192653	0.191096	0.306392
Count_lagging	1060909	661686	667080	1072915
Percentage_lagging	0.306392	0.191096	0.192653	0.309859
Dinucleotide (NR & RN)
Name	AA	AC	AG	AT	CA	CC	CG	CT	GA	GC	GG	GT	TA	TC	TG	TT
Count_leading	377178	185246	201686	308717	227024	135882	101608	202513	216233	130060	134741	180597	252398	215842	223601	368990
Percentage_leading	0.108938	0.0535035	0.0582518	0.0891649	0.06557	0.039246	0.0293468	0.0584906	0.0624533	0.0375645	0.0389164	0.0521608	0.0728986	0.0623404	0.0645813	0.106573
NR_leading	0.351572	0.277718	0.304829	0.291018	0.211612	0.203712	0.153571	0.190903	0.201553	0.194984	0.203648	0.170243	0.235263	0.323587	0.337952	0.347836
RN_leading	0.351574	0.172671	0.187995	0.28776	0.340352	0.203713	0.15233	0.303605	0.326818	0.196575	0.20365	0.272957	0.237925	0.203465	0.210779	0.347831
Count_lagging	368990	180597	202513	308717	223601	134741	101608	201686	215842	130060	135882	185246	252398	216233	227024	377178
Percentage_lagging	0.106573	0.0521608	0.0584906	0.0891649	0.0645813	0.0389164	0.0293468	0.0582518	0.0623404	0.0375645	0.039246	0.0535035	0.0728986	0.0624533	0.06557	0.108938
NR_lagging	0.347831	0.272957	0.303605	0.28776	0.210779	0.20365	0.15233	0.187995	0.203465	0.196575	0.203713	0.172671	0.237925	0.326818	0.340352	0.351574
RN_lagging	0.347836	0.170243	0.190903	0.291018	0.337952	0.203648	0.153571	0.304829	0.323587	0.194984	0.203712	0.277718	0.235263	0.201553	0.211612	0.351572
0-500 nt window
Mononucleotide
Name	A	C	G	T
Count_leading	42826	26247	25642	42104
Percentage_leading	0.313012	0.191837	0.187415	0.307735
Count_lagging	42104	25642	26247	42826
Percentage_lagging	0.307735	0.187415	0.191837	0.313012
Dinucleotide (NR & RN)
Name	AA	AC	AG	AT	CA	CC	CG	CT	GA	GC	GG	GT	TA	TC	TG	TT
Count_leading	7846	12234	8978	5233	3965	7806	8251	4991	5119	7021	10208	8413	8445	14622	3499	6029
Percentage_leading	0.0639654	0.0997391	0.0731942	0.0426626	0.0323251	0.0636393	0.0672672	0.0406897	0.0417332	0.0572395	0.0832219	0.068588	0.0688489	0.119208	0.028526	0.0491521
NR_leading	0.309202	0.293501	0.290212	0.212154	0.156256	0.187271	0.266712	0.202343	0.201734	0.168438	0.329972	0.341077	0.332808	0.35079	0.113104	0.244426
RN_leading	0.228806	0.35677	0.261818	0.152606	0.158518	0.312078	0.329868	0.199536	0.166412	0.228244	0.331849	0.273496	0.259089	0.448596	0.107348	0.184967
Count_lagging	7806	12234	8445	5119	3965	7846	8413	4991	5233	7359	10208	8251	8978	14959	3515	5925
Percentage_lagging	0.0633362	0.0992641	0.0685209	0.0415345	0.0321712	0.0636608	0.0682613	0.0404959	0.0424595	0.0597094	0.0828255	0.0669469	0.0728456	0.121374	0.02852	0.0480742
NR_lagging	0.300439	0.288551	0.276152	0.21078	0.152606	0.185056	0.275105	0.205509	0.201409	0.17357	0.333802	0.339743	0.345547	0.352823	0.114941	0.243968
RN_lagging	0.232294	0.364064	0.251309	0.152333	0.157248	0.311164	0.333651	0.197938	0.168529	0.236997	0.328749	0.265724	0.268988	0.448183	0.105312	0.177517
0-200 nt window
Mononucleotide
Name	A	C	G	T
Count_leading	17084	10268	10313	17135
Percentage_leading	0.311752	0.187372	0.188193	0.312682
Count_lagging	17135	10313	10268	17084
Percentage_lagging	0.312682	0.188193	0.187372	0.311752
Dinucleotide (NR & RN)
Name	AA	AC	AG	AT	CA	CC	CG	CT	GA	GC	GG	GT	TA	TC	TG	TT
Count_leading	5925	2942	3107	4937	3515	2011	1540	3103	3326	1929	2061	2904	4139	3285	3499	6029
Percentage_leading	0.109213	0.0542284	0.0572698	0.0910013	0.0647902	0.0370678	0.0283861	0.057196	0.0613065	0.0355563	0.0379894	0.053528	0.0762921	0.0605508	0.0644953	0.11113
NR_leading	0.350488	0.289368	0.304399	0.290874	0.207927	0.197797	0.150877	0.18282	0.196747	0.189731	0.20192	0.171095	0.244839	0.323104	0.342804	0.355211
RN_leading	0.350364	0.17397	0.183727	0.29194	0.345658	0.197758	0.151441	0.305143	0.32544	0.188748	0.201663	0.284149	0.24416	0.193782	0.206406	0.355651
Count_lagging	6029	2904	3103	4937	3499	2061	1540	3107	3285	1929	2011	2942	4139	3326	3515	5925
Percentage_lagging	0.11113	0.053528	0.057196	0.0910013	0.0644953	0.0379894	0.0283861	0.0572698	0.0605508	0.0355563	0.0370678	0.0542284	0.0762921	0.0613065	0.0647902	0.109213
NR_lagging	0.355651	0.284149	0.305143	0.29194	0.206406	0.201663	0.151441	0.183727	0.193782	0.188748	0.197758	0.17397	0.24416	0.32544	0.345658	0.350364
RN_lagging	0.355211	0.171095	0.18282	0.290874	0.342804	0.20192	0.150877	0.304399	0.323104	0.189731	0.197797	0.289368	0.244839	0.196747	0.207927	0.350488
0-100 nt window
Mononucleotide
Name	A	C	G	T
Count_leading	8514	5155	5095	8636
Percentage_leading	0.31073	0.188139	0.185949	0.315182
Count_lagging	8636	5095	5155	8514
Percentage_lagging	0.315182	0.185949	0.188139	0.31073
Dinucleotide (NR & RN)
Name	AA	AC	AG	AT	CA	CC	CG	CT	GA	GC	GG	GT	TA	TC	TG	TT
Count_leading	2936	1477	1533	2486	1733	1021	745	1604	1658	940	1034	1411	2105	1667	1733	3043
Percentage_leading	0.108236	0.0544496	0.056514	0.0916464	0.063887	0.0376392	0.0274644	0.0591315	0.0611222	0.0346531	0.0381184	0.0520165	0.0776008	0.061454	0.063887	0.11218
NR_leading	0.348197	0.289324	0.303865	0.290964	0.205527	0.2	0.147671	0.187734	0.196632	0.184133	0.204955	0.165145	0.249644	0.326543	0.343508	0.356156
RN_leading	0.348197	0.175166	0.181807	0.294829	0.339604	0.200078	0.145993	0.314325	0.328773	0.186397	0.205037	0.279794	0.246256	0.195016	0.202737	0.35599
Count_lagging	3043	1411	1604	2486	1733	1034	745	1533	1667	940	1021	1477	2105	1658	1733	2936
Percentage_lagging	0.11218	0.0520165	0.0591315	0.0916464	0.063887	0.0381184	0.0274644	0.056514	0.061454	0.0346531	0.0376392	0.0544496	0.0776008	0.0611222	0.063887	0.108236
NR_lagging	0.35599	0.279794	0.314325	0.294829	0.202737	0.205037	0.145993	0.181807	0.195016	0.186397	0.200078	0.175166	0.246256	0.328773	0.339604	0.348197
RN_lagging	0.356156	0.165145	0.187734	0.290964	0.343508	0.204955	0.147671	0.303865	0.326543	0.184133	0.2	0.289324	0.249644	0.196632	0.205527	0.348197
Count and frequencies (%) of mononucleotides and dinucleotides of the 4,000-10,000 nt, 0-500 nt, 0-200-nt and 0-100 nt windows of the leading and lagging strands around early and late-firing ARS’s in (A) sacCer2 and (B) L03 reference genome. The raw number of each dNMP or dinucleotide in the reference genome is counted, and the percentage is calculated. For the dinucleotide tables, “R” means embe…

## Sheet: L03
Supplementary Table 2 Background frequency of heatmaps in S. cerevisiae sacCer2 and L03 reference genome
B
Early firing ARS's
4-10 kb window
Mononucleotide
Name	A	C	G	T
Count_leading	1653150	1032213	1003972	1628457
Percentage_leading	0.310872	0.194106	0.188795	0.306228
Count_lagging	1628457	1003972	1032213	1653150
Percentage_lagging	0.306228	0.188795	0.194106	0.310872
Dinucleotide (NR & RN)
Name	AA	AC	AG	AT	CA	CC	CG	CT	GA	GC	GG	GT	TA	TC	TG	TT
Count_leading	584630	285760	307075	475542	349792	212049	157180	313098	328504	198576	203347	273453	390119	335716	336328	566157
Percentage_leading	0.109948	0.0537413	0.0577499	0.0894325	0.0657834	0.0398789	0.02956	0.0588826	0.0617799	0.0373451	0.0382423	0.0514268	0.0733675	0.0631362	0.0632513	0.106474
NR_leading	0.353669	0.276872	0.305873	0.292057	0.211605	0.205454	0.156565	0.192291	0.198727	0.1924	0.202551	0.167943	0.236	0.325274	0.335011	0.347709
RN_leading	0.353677	0.172873	0.185768	0.287683	0.338907	0.20545	0.152289	0.303355	0.327234	0.197809	0.202561	0.272396	0.239584	0.206173	0.206549	0.347694
Count_lagging	566157	273453	313098	475542	336328	203347	157180	307075	335716	198576	212049	285760	390119	328504	349792	584630
Percentage_lagging	0.106474	0.0514268	0.0588826	0.0894325	0.0632513	0.0382423	0.02956	0.0577499	0.0631362	0.0373451	0.0398789	0.0537413	0.0733675	0.0617799	0.0657834	0.109948
NR_lagging	0.347694	0.272396	0.303355	0.287683	0.206549	0.202561	0.152289	0.185768	0.206173	0.197809	0.20545	0.172873	0.239584	0.327234	0.338907	0.353677
RN_lagging	0.347709	0.167943	0.192291	0.292057	0.335011	0.202551	0.156565	0.305873	0.325274	0.1924	0.205454	0.276872	0.236	0.198727	0.211605	0.353669
0-500 nt window
Mononucleotide
Name	A	C	G	T
Count_leading	77439	42246	39135	74145
Percentage_leading	0.332406	0.181341	0.167987	0.318267
Count_lagging	74145	39135	42246	77439
Percentage_lagging	0.318267	0.167987	0.181341	0.332406
Dinucleotide (NR & RN)
Name	AA	AC	AG	AT	CA	CC	CG	CT	GA	GC	GG	GT	TA	TC	TG	TT
Count_leading	29307	12033	12673	22691	14492	8173	5902	13249	12815	7621	7212	11061	20119	13957	12997	26333
Percentage_leading	0.127071	0.0521733	0.0549483	0.0983849	0.0628352	0.0354369	0.0255902	0.0574457	0.055564	0.0330436	0.0312702	0.0479589	0.0872331	0.0605155	0.0563531	0.114176
NR_leading	0.381935	0.287981	0.326758	0.30942	0.188863	0.195601	0.152176	0.180667	0.167008	0.18239	0.185953	0.15083	0.262195	0.334027	0.335112	0.359083
RN_leading	0.382079	0.156876	0.16522	0.295826	0.346566	0.195452	0.141142	0.31684	0.33106	0.196879	0.186313	0.285748	0.274078	0.190134	0.177056	0.358731
Count_lagging	26333	11061	13249	22691	12997	7212	5902	12673	13957	7621	8173	12033	20119	12815	14492	29307
Percentage_lagging	0.114176	0.0479589	0.0574457	0.0983849	0.0563531	0.0312702	0.0255902	0.0549483	0.0605155	0.0330436	0.0354369	0.0521733	0.0872331	0.055564	0.0628352	0.127071
NR_lagging	0.358731	0.285748	0.31684	0.295826	0.177056	0.186313	0.141142	0.16522	0.190134	0.196879	0.195452	0.156876	0.274078	0.33106	0.346566	0.382079
RN_lagging	0.359083	0.15083	0.180667	0.30942	0.335112	0.185953	0.152176	0.326758	0.334027	0.18239	0.195601	0.287981	0.262195	0.167008	0.188863	0.381935
0-200 nt window
Mononucleotide
Name	A	C	G	T
Count_leading	33775	15147	14472	29806
Percentage_leading	0.362393	0.162521	0.155279	0.319807
Count_lagging	29806	14472	15147	33775
Percentage_lagging	0.319807	0.155279	0.162521	0.362393
Dinucleotide (NR & RN)
Name	AA	AC	AG	AT	CA	CC	CG	CT	GA	GC	GG	GT	TA	TC	TG	TT
Count_leading	13929	4857	5020	9672	5415	2628	2083	4863	4990	2682	2453	4176	9148	4800	4806	10746
Percentage_leading	0.150962	0.0526401	0.0544067	0.104825	0.0586877	0.0284822	0.0225755	0.0527052	0.0540816	0.0290675	0.0265856	0.0452595	0.099146	0.0520224	0.0520874	0.116465
NR_leading	0.416015	0.324514	0.349533	0.328343	0.161729	0.175586	0.145036	0.165088	0.149035	0.179194	0.170798	0.141766	0.273221	0.320706	0.334633	0.364803
RN_leading	0.416064	0.14508	0.149949	0.288906	0.361265	0.175329	0.138969	0.324438	0.348927	0.187539	0.171526	0.292008	0.310102	0.162712	0.162915	0.364271
Count_lagging	10746	4176	4863	9672	4806	2453	2083	5020	4800	2682	2628	4857	9148	4990	5415	13929
Percentage_lagging	0.116465	0.0452595	0.0527052	0.104825	0.0520874	0.0265856	0.0225755	0.0544067	0.0520224	0.0290675	0.0284822	0.0526401	0.099146	0.0540816	0.0586877	0.150962
NR_lagging	0.364271	0.292008	0.324438	0.288906	0.162915	0.171526	0.138969	0.149949	0.162712	0.187539	0.175329	0.14508	0.310102	0.348927	0.361265	0.416064
RN_lagging	0.364803	0.141766	0.165088	0.328343	0.334633	0.170798	0.145036	0.349533	0.320706	0.179194	0.175586	0.324514	0.273221	0.149035	0.161729	0.416015
0-100 nt window
Mononucleotide
Name	A	C	G	T
Count_leading	18087	6859	6888	14766
Percentage_leading	0.388133	0.147189	0.147811	0.316867
Count_lagging	14766	6888	6859	18087
Percentage_lagging	0.316867	0.147811	0.147189	0.388133
Dinucleotide (NR & RN)
Name	AA	AC	AG	AT	CA	CC	CG	CT	GA	GC	GG	GT	TA	TC	TG	TT
Count_leading	8147	2361	2527	4885	2600	1089	944	2149	2482	1199	1131	1989	4753	2098	2244	5536
Percentage_leading	0.176594	0.051177	0.0547752	0.105887	0.0563576	0.0236052	0.0204621	0.0465817	0.0537998	0.0259895	0.0245155	0.0431135	0.103026	0.0454762	0.0486409	0.119998
NR_leading	0.453064	0.349933	0.369121	0.335531	0.144589	0.161405	0.137891	0.147606	0.138027	0.177709	0.165206	0.136617	0.26432	0.310953	0.327783	0.380246
RN_leading	0.454632	0.131752	0.141016	0.2726	0.383368	0.160572	0.139192	0.316868	0.364946	0.176298	0.166299	0.292457	0.324858	0.143394	0.153373	0.378375
Count_lagging	5536	1989	2149	4885	2244	1131	944	2527	2098	1199	1089	2361	4753	2482	2600	8147
Percentage_lagging	0.119998	0.0431135	0.0465817	0.105887	0.0486409	0.0245155	0.0204621	0.0547752	0.0454762	0.0259895	0.0236052	0.051177	0.103026	0.0537998	0.0563576	0.176594
NR_lagging	0.378375	0.292457	0.316868	0.2726	0.153373	0.166299	0.139192	0.141016	0.143394	0.176298	0.160572	0.131752	0.324858	0.364946	0.383368	0.454632
RN_lagging	0.380246	0.136617	0.147606	0.335531	0.327783	0.165206	0.137891	0.369121	0.310953	0.177709	0.161405	0.349933	0.26432	0.138027	0.144589	0.453064
Late firing ARS's
4-10 kb window
Mononucleotide
Name	A	C	G	T
Count_leading	1333841	827111	821885	1326654
Percentage_leading	0.309512	0.191928	0.190715	0.307845
Count_lagging	1326654	821885	827111	1333841
Percentage_lagging	0.307845	0.190715	0.191928	0.309512
Dinucleotide (NR & RN)
Name	AA	AC	AG	AT	CA	CC	CG	CT	GA	GC	GG	GT	TA	TC	TG	TT
Count_leading	468404	229850	250832	384628	281444	167834	125372	252384	266521	162161	166856	226241	317337	267168	278766	463236
Percentage_leading	0.108703	0.0533414	0.0582107	0.0892608	0.0653149	0.0389493	0.0290952	0.0585709	0.0618517	0.0376328	0.0387224	0.0525039	0.0736446	0.0620018	0.0646934	0.107503
NR_leading	0.351205	0.277928	0.305213	0.289959	0.211024	0.20294	0.152553	0.190265	0.199835	0.19608	0.203031	0.170556	0.237936	0.323052	0.339203	0.34922
RN_leading	0.351203	0.172338	0.18807	0.288389	0.340305	0.202935	0.151592	0.305168	0.324322	0.197329	0.203042	0.275306	0.239228	0.201407	0.21015	0.349215
Count_lagging	463236	226241	252384	384628	278766	166856	125372	250832	267168	162161	167834	229850	317337	266521	281444	468404
Percentage_lagging	0.107503	0.0525039	0.0585709	0.0892608	0.0646934	0.0387224	0.0290952	0.0582107	0.0620018	0.0376328	0.0389493	0.0533414	0.0736446	0.0618517	0.0653149	0.108703
NR_lagging	0.349215	0.275306	0.305168	0.288389	0.21015	0.203042	0.151592	0.18807	0.201407	0.197329	0.202935	0.172338	0.239228	0.324322	0.340305	0.351203
RN_lagging	0.34922	0.170556	0.190265	0.289959	0.339203	0.203031	0.152553	0.305213	0.323052	0.19608	0.20294	0.277928	0.237936	0.199835	0.211024	0.351205
0-500 nt window
Mononucleotide
Name	A	C	G	T
Count_leading	73067	40995	39368	71987
Percentage_leading	0.324141	0.181863	0.174645	0.31935
Count_lagging	71987	39368	40995	73067
Percentage_lagging	0.31935	0.174645	0.181863	0.324141
Dinucleotide (NR & RN)
Name	AA	AC	AG	AT	CA	CC	CG	CT	GA	GC	GG	GT	TA	TC	TG	TT
Count_leading	26557	11743	12087	21986	14188	7902	5970	12495	12521	7676	7461	11302	19087	13276	13433	25476
Percentage_leading	0.119004	0.0526214	0.0541629	0.0985212	0.0635777	0.0354096	0.0267521	0.0559912	0.0561077	0.0343968	0.0334334	0.0506453	0.0855306	0.0594909	0.0601945	0.11416
NR_leading	0.367048	0.289258	0.310313	0.308536	0.196094	0.194645	0.153269	0.175346	0.173054	0.189078	0.191548	0.158605	0.263804	0.327019	0.344869	0.357513
RN_leading	0.366946	0.162257	0.16701	0.303787	0.349846	0.194847	0.147207	0.3081	0.321381	0.197023	0.191504	0.290092	0.267805	0.186272	0.188475	0.357448
Count_lagging	25476	11302	12495	21986	13433	7461	5970	12087	13276	7676	7902	11743	19087	12521	14188	26557
Percentage_lagging	0.11416	0.0506453	0.0559912	0.0985212	0.0601945	0.0334334	0.0267521	0.0541629	0.0594909	0.0343968	0.0354096	0.0526214	0.0855306	0.0561077	0.0635777	0.119004
NR_lagging	0.357448	0.290092	0.3081	0.303787	0.188475	0.191504	0.147207	0.16701	0.186272	0.197023	0.194847	0.162257	0.267805	0.321381	0.349846	0.366946
RN_lagging	0.357513	0.158605	0.175346	0.308536	0.344869	0.191548	0.153269	0.310313	0.327019	0.189078	0.194645	0.289258	0.263804	0.173054	0.196094	0.367048
0-200 nt window
Mononucleotide
Name	A	C	G	T
Count_leading	30862	15474	14941	29239
Percentage_leading	0.340956	0.170953	0.165065	0.323026
Count_lagging	29239	14941	15474	30862
Percentage_lagging	0.323026	0.165065	0.170953	0.340956
Dinucleotide (NR & RN)
Name	AA	AC	AG	AT	CA	CC	CG	CT	GA	GC	GG	GT	TA	TC	TG	TT
Count_leading	11904	4648	4757	9273	5453	2835	2204	4797	4887	2875	2722	4304	8316	4963	5112	10559
Percentage_leading	0.132844	0.0518698	0.0530862	0.103483	0.0608533	0.0316374	0.0245957	0.0535326	0.0545369	0.0320838	0.0303764	0.0480309	0.0928032	0.0553851	0.0570478	0.117834
NR_leading	0.389529	0.303374	0.321528	0.320499	0.178436	0.18504	0.148969	0.165797	0.159915	0.187651	0.183981	0.148757	0.27212	0.323934	0.345522	0.364947
RN_leading	0.389249	0.151985	0.155549	0.303218	0.356662	0.185427	0.144156	0.313755	0.330471	0.194414	0.184068	0.291047	0.287254	0.171434	0.17658	0.364732
Count_lagging	10559	4304	4797	9273	5112	2722	2204	4757	4963	2875	2835	4648	8316	4887	5453	11904
Percentage_lagging	0.117834	0.0480309	0.0535326	0.103483	0.0570478	0.0303764	0.0245957	0.0530862	0.0553851	0.0320838	0.0316374	0.0518698	0.0928032	0.0545369	0.0608533	0.132844
NR_lagging	0.364732	0.291047	0.313755	0.303218	0.17658	0.184068	0.144156	0.155549	0.171434	0.194414	0.185427	0.151985	0.287254	0.330471	0.356662	0.389249
RN_lagging	0.364947	0.148757	0.165797	0.320499	0.345522	0.183981	0.148969	0.321528	0.323934	0.187651	0.18504	0.303374	0.27212	0.159915	0.178436	0.389529
0-100 nt window
Mononucleotide
Name	A	C	G	T
Count_leading	15955	7339	7323	14741
Percentage_leading	0.351757	0.161802	0.161449	0.324992
Count_lagging	14741	7323	7339	15955
Percentage_lagging	0.324992	0.161449	0.161802	0.351757
Dinucleotide (NR & RN)
Name	AA	AC	AG	AT	CA	CC	CG	CT	GA	GC	GG	GT	TA	TC	TG	TT
Count_leading	6497	2249	2404	4667	2626	1299	1055	2267	2413	1374	1310	2147	4285	2319	2496	5495
Percentage_leading	0.14469	0.0500857	0.0535376	0.103935	0.0584816	0.028929	0.0234951	0.0504866	0.0537381	0.0305993	0.029174	0.0478142	0.0954279	0.0516447	0.0555865	0.122375
NR_leading	0.410657	0.310592	0.330902	0.320184	0.165982	0.179395	0.145217	0.15553	0.152519	0.189753	0.180317	0.147297	0.270843	0.32026	0.343565	0.37699
RN_leading	0.410761	0.142189	0.151988	0.295062	0.362357	0.179247	0.145577	0.312819	0.333103	0.189674	0.180839	0.296383	0.293594	0.15889	0.171017	0.376499
Count_lagging	5495	2147	2267	4667	2496	1310	1055	2404	2319	1374	1299	2249	4285	2413	2626	6497
Percentage_lagging	0.122375	0.0478142	0.0504866	0.103935	0.0555865	0.029174	0.0234951	0.0535376	0.0516447	0.0305993	0.028929	0.0500857	0.0954279	0.0537381	0.0584816	0.14469
NR_lagging	0.376499	0.296383	0.312819	0.295062	0.171017	0.180839	0.145577	0.151988	0.15889	0.189674	0.179247	0.142189	0.293594	0.333103	0.362357	0.410761
RN_lagging	0.37699	0.147297	0.15553	0.320184	0.343565	0.180317	0.145217	0.330902	0.32026	0.189753	0.179395	0.310592	0.270843	0.152519	0.165982	0.410657
