# Supplementary material for: Frequency and patterns of ribonucleotide incorporation around autonomously replicating sequences in yeast reveal the division of labor of replicative DNA polymerases
Source: Nucleic Acids Res. 2021 Sep 22;49(18):10542–57. doi: 10.1093/nar/gkab801 (PMC8501979; doi:10.1093/nar/gkab801)
Supplement: gkab801_Supplemental_Files [file gkab801_supplemental_files.zip › Supplementary Table 3 ARS used in the study_20210809.xlsx]

## Sheet: All confirmed ARS in SacCer2
Supplementary Table 3. ARS's used in the study.
Chromosome	Start	End	Name	Efficiency	Group	Chomatin feature
chrI	650	1791	ARS102	0.15	Low efficiency	Sub-telomere
chrI	6136	7136	ARS102.5	0.21	Low efficiency	Sub-telomere
chrI	7998	8548	ARS103	NA	NA	Sub-telomere
chrI	30946	31184	ARS104	0.5	NA
chrI	40716	43301	ARS105	0.48	Low efficiency
chrI	70257	70490	ARS106	0.9	High efficiency
chrI	124349	124598	ARS107	0.49	Low efficiency
chrI	136900	137900	ARS107.5	NA	NA
chrI	146704	147691	ARS108	0.67	NA
chrI	159907	160128	ARS109	0.47	Low efficiency
chrI	176154	176402	ARS110	0.85	High efficiency
chrI	214879	215635	ARS111	0.08	Low efficiency	Sub-telomere
chrI	222871	224037	ARS112	0.17	Low efficiency	Sub-telomere
chrI	226100	227000	ARS113	NA	NA	Sub-telomere
chrII	39	686	ARS200	NA	NA	Sub-telomere
chrII	6123	7127	ARS201	0.27	Low efficiency	Sub-telomere
chrII	28938	29157	ARS201.5	0.17	Low efficiency
chrII	38628	39073	ARS201.7	0.32	Low efficiency
chrII	63189	63424	ARS202	1	High efficiency
chrII	93413	93814	ARS203	0.25	Low efficiency
chrII	142909	144057	ARS206	0.49	Low efficiency
chrII	170090	170339	ARS207	0.42	Low efficiency
chrII	177570	177918	ARS207.1	NA	NA
chrII	198234	198475	ARS207.5	0.68	NA
chrII	209229	210105	ARS207.8	0.59	NA
chrII	237685	237920	ARS208	0.74	High efficiency	Within 2kb of centromere
chrII	254931	255177	ARS209	0.8	High efficiency
chrII	283056	283954	ARS210.5	NA	NA
chrII	326138	326374	ARS211	0.97	High efficiency
chrII	378472	379232	ARS212	0.27	Low efficiency
chrII	389283	390406	ARS213	0.4	Low efficiency
chrII	407869	408102	ARS214	0.71	High efficiency
chrII	417777	418073	ARS215	0.64	NA
chrII	440897	441735	ARS215.5	0.16	Low efficiency
chrII	486700	486948	ARS216	0.89	High efficiency
chrII	516844	517844	ARS217	0.45	Low efficiency
chrII	539176	539738	ARS218	0.68	NA
chrII	591464	591753	ARS219	0.32	Low efficiency
chrII	611309	613240	ARS219.5	0.3	Low efficiency
chrII	622665	622934	ARS220	0.77	High efficiency
chrII	631974	632286	ARS221	0.46	Low efficiency
chrII	675987	676707	ARS221.5	0.32	Low efficiency
chrII	704290	704561	ARS222	0.92	High efficiency
chrII	707198	708302	ARS222.5	NA	NA
chrII	720641	721078	ARS223	0.41	Low efficiency
chrII	741552	741842	ARS224	0.69	NA
chrII	757432	757663	ARS225	0.56	NA
chrII	773960	774390	ARS227	0.55	NA
chrII	792158	792382	ARS228	0.42	Low efficiency
chrII	796301	797204	ARS228.5	0.41	Low efficiency	Sub-telomere
chrII	801972	802659	ARS229	0.5	NA	Sub-telomere
chrIII	837	1551	ARS300	NA	NA	Sub-telomere
chrIII	11145	11401	ARS301	NA	NA	Sub-telomere, HML
chrIII	11303	14854	ARS302	NA	NA	Sub-telomere, HML
chrIII	14574	14849	ARS302	NA	NA	Sub-telomere
chrIII	14870	15213	ARS303	NA	NA	Sub-telomere
chrIII	15213	16274	ARS320	NA	NA	Sub-telomere
chrIII	30199	30657	ARS304	NA	NA
chrIII	39158	39706	ARS305	0.92	High efficiency
chrIII	74457	74677	ARS306	0.9	High efficiency
chrIII	108779	109295	ARS307	0.49	Low efficiency
chrIII	114318	114937	ARS308	0.47	Low efficiency	Within 2kb of centromere
chrIII	131982	132326	ARS309	0.65	NA
chrIII	166498	167344	ARS310	0.66	NA
chrIII	194260	194509	ARS313	0.09	Low efficiency
chrIII	197373	197605	ARS314	0.16	Low efficiency
chrIII	203880	207538	ARS314.5	NA	NA
chrIII	224811	225057	ARS315	0.99	High efficiency
chrIII	272848	273092	ARS316	0.51	NA
chrIII	292528	292830	ARS317	0.49	Low efficiency	HMR
chrIII	294400	295031	ARS318	0.47	Low efficiency	HMR
chrIII	315350	316236	ARS319	0.35	Low efficiency	Sub-telomere
chrIV	137	1392	ARS400	0.91	High efficiency	Sub-telomere
chrIV	15492	15739	ARS403	NA	NA	Sub-telomere
chrIV	21265	22262	ARS402.5	NA	NA
chrIV	46181	46237	ARS404	0.75	High efficiency
chrIV	85945	86177	ARS405	0.66	NA
chrIV	100380	101355	ARS405.5	NA	NA
chrIV	123617	123902	ARS406	0.93	High efficiency
chrIV	137445	137808	ARS407	0.39	Low efficiency
chrIV	157744	158235	ARS408	0.5	NA
chrIV	212420	212669	ARS409	0.74	High efficiency
chrIV	232140	232618	ARS409.3	0.74	High efficiency
chrIV	235936	236185	ARS409.5	0.23	Low efficiency
chrIV	253790	254039	ARS410	0.32	Low efficiency
chrIV	316720	317112	ARS412	0.41	Low efficiency
chrIV	329565	329814	ARS413	0.92	High efficiency
chrIV	350836	351805	ARS413.5	0.08	Low efficiency
chrIV	408072	408314	ARS414	0.73	High efficiency
chrIV	435058	435390	ARS415	0.61	NA
chrIV	462432	462702	ARS416	0.84	High efficiency
chrIV	483849	484094	ARS417	0.53	NA
chrIV	505340	505582	ARS417.5	0.54	NA
chrIV	555228	555465	ARS418	0.74	High efficiency
chrIV	567494	567741	ARS419	0.67	NA
chrIV	629077	629674	ARS420	0.45	Low efficiency
chrIV	639864	640113	ARS421	0.78	High efficiency
chrIV	702884	703130	ARS422	0.9	High efficiency
chrIV	748389	748635	ARS422.5	0.52	NA
chrIV	753164	753396	ARS423	0.64	NA
chrIV	806049	806275	ARS425	0.98	High efficiency
chrIV	844603	845599	ARS426.5	0.31	Low efficiency
chrIV	903830	904661	ARS427.5	NA	NA
chrIV	913786	914035	ARS428	0.99	High efficiency
chrIV	921688	921936	ARS429	NA	NA
chrIV	942989	943981	ARS429.5	0.13	Low efficiency
chrIV	1016630	1016928	ARS430	0.65	NA
chrIV	1033075	1034188	ARS430.5	NA	NA
chrIV	1057834	1058082	ARS431	0.8	High efficiency
chrIV	1109961	1110202	ARS431.5	0.27	Low efficiency
chrIV	1130678	1131161	ARS431.7	NA	NA
chrIV	1159256	1159505	ARS432	0.77	High efficiency
chrIV	1166004	1166227	ARS432.5	0.42	Low efficiency
chrIV	1240874	1241103	ARS433	0.87	High efficiency
chrIV	1276217	1276445	ARS434	0.7	NA
chrIV	1302584	1302824	ARS435	0.95	High efficiency
chrIV	1353499	1353672	ARS437	0.96	High efficiency
chrIV	1385156	1385635	ARS439.5	0.53	NA
chrIV	1404282	1404517	ARS440	0.77	High efficiency
chrIV	1447303	1448933	ARS441	0.57	NA
chrIV	1461854	1462166	ARS442	0.84	High efficiency
chrIV	1486910	1487154	ARS446	0.51	NA
chrIV	1502629	1503226	ARS447	0.75	High efficiency
chrV	4097	4185	ARS502	NA	NA	Sub-telomere
chrV	6464	7230	ARS503	0.36	Low efficiency	Sub-telomere
chrV	8786	10019	ARS504	NA	NA	Sub-telomere
chrV	11713	12194	ARS504.2	NA	NA	Sub-telomere
chrV	59282	59516	ARS507	0.9	High efficiency
chrV	93977	94218	ARS508	0.95	High efficiency
chrV	145539	145782	ARS510	0.86	High efficiency
chrV	173636	173874	ARS511	0.9	High efficiency
chrV	192493	192926	ARS511.5	0.43	Low efficiency
chrV	212381	212630	ARS512	0.43	Low efficiency
chrV	276127	276526	ARS513.5	0.11	Low efficiency
chrV	278073	278355	ARS513.7	NA	NA
chrV	287504	287750	ARS514	0.82	High efficiency
chrV	301565	302061	ARS514.5	NA	NA
chrV	353504	353751	ARS516	0.96	High efficiency
chrV	406747	406949	ARS517	0.8	High efficiency
chrV	438929	439178	ARS518	0.88	High efficiency
chrV	442412	442731	ARS519	NA	NA
chrV	498417	499343	ARS520	0.98	High efficiency
chrV	520767	521025	ARS521	0.46	Low efficiency
chrV	549560	549809	ARS522	0.69	NA
chrV	569020	570085	ARS523	0.84	High efficiency	Sub-telomere
chrVI	5435	6155	ARS600.1	NA	NA	Sub-telomere
chrVI	12174	13028	ARS600.2	0.25	Low efficiency	Sub-telomere
chrVI	18682	19864	ARS600.3	0.67	NA	Sub-telomere
chrVI	19669	20826	ARS600.4	NA	NA	Sub-telomere
chrVI	32472	32995	ARS601	0.54	NA
chrVI	32666	33247	ARS602	NA	NA
chrVI	68690	68869	ARS603	0.41	Low efficiency
chrVI	104456	104695	ARS603.1	0.4	Low efficiency
chrVI	118631	118952	ARS603.5	0.62	NA
chrVI	127745	128066	ARS604	NA	NA
chrVI	135979	136080	ARS605	0.85	High efficiency
chrVI	167606	168041	ARS606	0.82	High efficiency
chrVI	199382	199493	ARS607	0.95	High efficiency
chrVI	216344	216692	ARS608	0.12	Low efficiency
chrVI	253316	253800	ARS608.5	NA	NA	Sub-telomere
chrVI	256263	256418	ARS609	0.31	Low efficiency	Sub-telomere
chrVI	269404	270022	ARS610	0.39	Low efficiency	Sub-telomere
chrVII	17629	18112	ARS700.5	0.76	High efficiency	Sub-telomere
chrVII	64280	64529	ARS702	0.97	High efficiency
chrVII	112082	112321	ARS704	0.53	NA
chrVII	117473	117957	ARS706	0.58	NA
chrVII	163182	163449	ARS707	0.9	High efficiency
chrVII	187243	187653	ARS709	0.69	NA
chrVII	203919	204161	ARS710	0.78	High efficiency
chrVII	231911	231986	ARS711	NA	NA
chrVII	240974	241443	ARS712	0.45	Low efficiency
chrVII	285953	286248	ARS714	0.98	High efficiency
chrVII	352697	352919	ARS716	0.58	NA
chrVII	388660	388894	ARS717	0.76	High efficiency
chrVII	421095	421344	ARS718	0.99	High efficiency
chrVII	484934	485162	ARS719	0.88	High efficiency
chrVII	508732	508981	ARS720	0.81	High efficiency
chrVII	568493	568741	ARS721	0.56	NA
chrVII	574625	574919	ARS722	0.63	NA
chrVII	607179	607622	ARS724.5	0.49	Low efficiency
chrVII	653614	654094	ARS726	0.58	NA
chrVII	659812	660057	ARS727	0.61	NA
chrVII	715276	715559	ARS728	0.97	High efficiency
chrVII	777970	778219	ARS729	0.95	High efficiency
chrVII	834495	834739	ARS731	0.99	High efficiency
chrVII	888353	888602	ARS731.5	0.99	High efficiency
chrVII	916678	917173	ARS732	0.43	Low efficiency
chrVII	977732	977981	ARS733	0.53	NA
chrVII	999450	999697	ARS734	0.36	Low efficiency
chrVII	1002184	1002573	ARS735	0.7	NA
chrVII	1063257	1063718	ARS735.5	0.72	High efficiency
chrVII	1082962	1084339	ARS131a	0.88	High efficiency	Sub-telomere
chrVIII	5158	6168	ARS131n	NA	NA	Sub-telomere
chrVIII	7534	7782	ARS802	0.44	Low efficiency	Sub-telomere
chrVIII	45589	46076	ARS804	0.32	Low efficiency
chrVIII	64256	64490	ARS805	0.54	NA
chrVIII	94760	95193	ARS805.5	0.54	NA
chrVIII	111295	111768	ARS805.7	0.67	NA
chrVIII	133349	133593	ARS807	0.74	High efficiency
chrVIII	140342	141267	ARS808	NA	NA
chrVIII	168533	168775	ARS809	0.54	NA
chrVIII	213181	213863	ARS810	0.62	NA
chrVIII	245720	245969	ARS813	0.81	High efficiency
chrVIII	296883	297476	ARS815	1	High efficiency
chrVIII	359470	359929	ARS816	0.74	High efficiency
chrVIII	392150	392393	ARS818	0.7	NA
chrVIII	406014	406510	ARS818.5	0.32	Low efficiency
chrVIII	447621	447855	ARS820	1	High efficiency
chrVIII	474313	474797	ARS821	0.3	Low efficiency
chrVIII	501755	501996	ARS822	0.72	High efficiency
chrVIII	520020	520634	ARS823	0.53	NA
chrVIII	535407	535840	ARS823.5	0.42	Low efficiency
chrVIII	556000	556331	ARS824	0.47	Low efficiency	Sub-telomere
chrIX	33335	33803	ARS905	0.73	High efficiency
chrIX	73803	74220	ARS907	0.66	NA
chrIX	80058	80557	ARS908	0.4	Low efficiency
chrIX	105821	106048	ARS909	0.93	High efficiency
chrIX	136094	136335	ARS911	0.69	NA
chrIX	162936	163302	ARS911.5	0.48	Low efficiency
chrIX	175034	175355	ARS912	0.68	NA
chrIX	214675	214826	ARS913	0.9	High efficiency
chrIX	245694	245932	ARS913.5	0.43	Low efficiency
chrIX	247579	247800	ARS914	0.57	NA
chrIX	310583	311070	ARS916	0.64	NA
chrIX	341853	342096	ARS919	0.77	High efficiency
chrIX	357156	357393	ARS920	0.75	High efficiency	Within 2kb of centromere
chrIX	411817	412053	ARS922	0.99	High efficiency
chrIX	432496	432994	ARS922.5	NA	NA	Sub-telomere
chrX	64	577	ARS1001	NA	NA	Sub-telomere
chrX	7444	7943	ARS1002	NA	NA	Sub-telomere
chrX	16123	16762	ARS1003	NA	NA	Sub-telomere
chrX	23661	24158	ARS1004	0.57	NA
chrX	67467	67949	ARS1005	0.81	High efficiency
chrX	99360	99797	ARS1006	0.93	High efficiency
chrX	113228	113830	ARS1007	0.41	Low efficiency
chrX	161734	162159	ARS1007.5	0.73	High efficiency
chrX	204028	204913	ARS1008	0.96	High efficiency
chrX	228547	229039	ARS1009	0.65	NA
chrX	248899	249599	ARS1009.5	0.1	Low efficiency
chrX	298770	299251	ARS1010	0.91	High efficiency
chrX	337275	337524	ARS1011	0.38	Low efficiency
chrX	374874	375117	ARS1012	NA	NA
chrX	375700	376222	ARS1013	0.93	High efficiency
chrX	417188	417434	ARS1014	0.93	High efficiency
chrX	442548	442958	ARS1015	0.62	NA
chrX	454576	455548	ARS1016	0.49	Low efficiency
chrX	459329	459888	ARS1017	0.37	Low efficiency
chrX	501894	502824	ARS1017.5	NA	NA
chrX	540538	540773	ARS1018	1	High efficiency
chrX	609296	610046	ARS1018.5	NA	NA
chrX	612838	613271	ARS1019	1	High efficiency
chrX	654365	654605	ARS1020	0.46	Low efficiency
chrX	683624	684113	ARS1021	0.99	High efficiency
chrX	711886	712133	ARS1022	0.41	Low efficiency
chrX	729973	730504	ARS1023	0.14	Low efficiency	Sub-telomere
chrX	737024	737266	ARS1024	0.25	Low efficiency	Sub-telomere
chrX	744398	744999	ARS1025	NA	NA	Sub-telomere
chrXI	42110	42563	ARS1102.5	0.04	Low efficiency
chrXI	55671	55918	ARS1103	1	High efficiency
chrXI	98333	98572	ARS1104.5	0.79	High efficiency
chrXI	145437	145897	ARS1105.5	0.61	NA
chrXI	152938	153177	ARS1106	0.65	NA
chrXI	196040	196286	ARS1106.3	0.56	NA
chrXI	199888	200539	ARS1106.5	NA	NA
chrXI	213082	213387	ARS1106.7	0.85	High efficiency
chrXI	257393	257842	ARS1107	0.98	High efficiency
chrXI	302155	302527	ARS1107.5	0.83	High efficiency
chrXI	329325	329574	ARS1109	0.92	High efficiency
chrXI	388612	388907	ARS1112	0.62	NA
chrXI	416827	417060	ARS1113	0.5	NA
chrXI	444566	445033	ARS1113.5	0.36	Low efficiency
chrXI	447662	447897	ARS1114	0.55	NA
chrXI	454458	459202	ARS1114.5	0.53	NA
chrXI	516658	516907	ARS1116	0.88	High efficiency
chrXI	530075	530565	ARS1117	0.41	Low efficiency
chrXI	581474	581712	ARS1118	0.8	High efficiency
chrXI	611882	612115	ARS1120	0.95	High efficiency
chrXI	642364	642611	ARS1123	0.58	NA
chrXII	51860	52210	ARS1203	0.37	Low efficiency
chrXII	76711	77163	ARS1205	0.58	NA
chrXII	91417	91659	ARS1206	0.86	High efficiency
chrXII	93166	93659	ARS1206.5	NA	NA
chrXII	150914	151421	ARS1208	0.54	NA	Within 2kb of centromere
chrXII	156646	156883	ARS1209	0.5	NA
chrXII	222410	222792	ARS1210	NA	NA
chrXII	231179	231422	ARS1211	0.76	High efficiency
chrXII	243527	243960	ARS1211.5	0.64	NA
chrXII	289220	289469	ARS1212	0.43	Low efficiency
chrXII	343577	344033	ARS1212.5	0.34	Low efficiency
chrXII	373156	373400	ARS1213	0.99	High efficiency
chrXII	412668	412897	ARS1215	0.87	High efficiency
chrXII	450485	450726	ARS1216	0.37	Low efficiency	rDNA
chrXII	458826	459141	ARS1216.5	NA	NA	rDNA
chrXII	512868	513117	ARS1217	1	High efficiency
chrXII	602940	603157	ARS1218	0.96	High efficiency
chrXII	622674	623125	ARS1219	0.49	Low efficiency
chrXII	644939	645428	ARS1219.7	0.01	Low efficiency
chrXII	659825	660074	ARS1220	0.96	High efficiency
chrXII	687251	687740	ARS1220.5	0.34	Low efficiency
chrXII	730277	730834	ARS1222	0.42	Low efficiency
chrXII	744944	745181	ARS1223	0.92	High efficiency
chrXII	794020	794269	ARS1226	0.98	High efficiency
chrXII	821907	822336	ARS1227	0.41	Low efficiency
chrXII	888569	888810	ARS1227.5	0.96	High efficiency
chrXII	928053	928542	ARS1229	0.66	NA
chrXII	947910	948360	ARS1231	0.91	High efficiency
chrXII	1007182	1007472	ARS1232	0.56	NA
chrXII	1013791	1014019	ARS1233	0.62	NA
chrXII	1023969	1024209	ARS1234	0.28	Low efficiency
chrXII	1059488	1059921	ARS1235	0.75	High efficiency	Sub-telomere
chrXIII	31687	31935	ARS1303	0.71	High efficiency
chrXIII	39922	40355	ARS1304	0.57	NA
chrXIII	49645	50141	ARS1304.5	NA	NA
chrXIII	73874	74373	ARS1304.7	NA	NA
chrXIII	94216	94463	ARS1305	0.83	High efficiency
chrXIII	137299	137548	ARS1307	0.96	High efficiency
chrXIII	158846	159279	ARS1307.5	0.46	Low efficiency
chrXIII	183793	184037	ARS1308	0.95	High efficiency
chrXIII	263062	263296	ARS1309	0.68	NA
chrXIII	286782	287067	ARS1310	0.83	High efficiency
chrXIII	370976	371221	ARS1312	0.99	High efficiency
chrXIII	432851	433347	ARS1315	0.76	High efficiency
chrXIII	468177	468468	ARS1316	0.67	NA
chrXIII	503346	504087	ARS1319	0.49	Low efficiency
chrXIII	535595	535843	ARS1320	0.88	High efficiency
chrXIII	554392	554750	ARS1322	0.68	NA
chrXIII	611273	611488	ARS1323	0.86	High efficiency
chrXIII	634479	634714	ARS1324	0.53	NA
chrXIII	649307	649551	ARS1325	0.85	High efficiency
chrXIII	688766	689221	ARS1326	0.69	NA
chrXIII	758222	758470	ARS1327	0.86	High efficiency
chrXIII	772629	772878	ARS1328	0.32	Low efficiency
chrXIII	805115	805337	ARS1329	0.19	Low efficiency
chrXIII	815340	815566	ARS1330	0.97	High efficiency
chrXIII	865287	865682	ARS1331.5	0.36	Low efficiency
chrXIII	878618	879114	ARS1331.7	0.47	Low efficiency
chrXIII	897803	898039	ARS1332	0.94	High efficiency
chrXIV	28467	28699	ARS1405	0.63	NA
chrXIV	61598	61895	ARS1406	0.77	High efficiency
chrXIV	89530	89804	ARS1407	0.97	High efficiency
chrXIV	126490	126983	ARS1410	0.67	NA
chrXIV	169568	169806	ARS1411	0.92	High efficiency
chrXIV	196057	196293	ARS1412	0.81	High efficiency
chrXIV	250261	250508	ARS1413	0.65	NA
chrXIV	279880	280113	ARS1414	0.71	High efficiency
chrXIV	321922	322215	ARS1415	0.99	High efficiency
chrXIV	352514	353001	ARS1311.7	0.06	Low efficiency
chrXIV	412268	412498	ARS1417	0.86	High efficiency
chrXIV	449348	449593	ARS1419	0.97	High efficiency
chrXIV	498991	499236	ARS1420	0.72	High efficiency
chrXIV	545971	546206	ARS1421	0.56	NA
chrXIV	561111	561389	ARS1422	0.88	High efficiency
chrXIV	609463	609711	ARS1424	0.91	High efficiency
chrXIV	635665	635906	ARS1426	0.84	High efficiency
chrXIV	691487	691732	ARS1427	0.62	NA
chrXIV	713647	714141	ARS1428	0.65	NA
chrXIV	738555	738987	ARS1428.5	0.88	High efficiency
chrXIV	764006	764505	ARS1429	0.77	High efficiency	Sub-telomere
chrXV	35667	35903	ARS1506.5	0.9	High efficiency
chrXV	72637	72873	ARS1507	0.39	Low efficiency
chrXV	85196	85445	ARS1508	0.73	High efficiency
chrXV	113844	114085	ARS1509	0.94	High efficiency
chrXV	128923	130183	ARS1509.3	0.13	Low efficiency
chrXV	154973	155463	ARS1509.5	0.15	Low efficiency
chrXV	166975	167221	ARS1510	0.98	High efficiency
chrXV	227482	228118	ARS1510.5	0.98	High efficiency
chrXV	277530	277779	ARS1511	0.98	High efficiency
chrXV	308970	309463	ARS1512	0.63	NA
chrXV	337280	337529	ARS1513	0.96	High efficiency
chrXV	436733	436967	ARS1513.5	0.94	High efficiency
chrXV	489646	490130	ARS1514	0.67	NA
chrXV	497145	497604	ARS1515.5	0.51	NA
chrXV	520542	521041	ARS1515.7	0.15	Low efficiency
chrXV	566410	566644	ARS1516	0.89	High efficiency
chrXV	600886	600961	ARS1517	0.78	High efficiency
chrXV	656633	656877	ARS1519	0.55	NA
chrXV	681113	681612	ARS1520	0.75	High efficiency
chrXV	729740	729970	ARS1521	0.78	High efficiency
chrXV	766618	766863	ARS1523	0.87	High efficiency
chrXV	783345	783564	ARS1524	0.64	NA
chrXV	854737	855230	ARS1525	0.83	High efficiency
chrXV	874192	874436	ARS1526	0.69	NA
chrXV	908292	908541	ARS1528	0.97	High efficiency
chrXV	981458	981694	ARS1529	0.93	High efficiency
chrXV	1053494	1053905	ARS1529.5	1	High efficiency
chrXVI	6778	8439	ARS1601	NA	NA	Sub-telomere
chrXVI	12290	13227	ARS1602	NA	NA	Sub-telomere
chrXVI	42976	43212	ARS1604	0.75	High efficiency
chrXVI	73038	73283	ARS1605	0.92	High efficiency
chrXVI	116505	116765	ARS1607	0.54	NA
chrXVI	210467	211723	ARS1609	0.86	High efficiency
chrXVI	289483	289704	ARS1614	0.98	High efficiency
chrXVI	331678	332074	ARS1617	0.49	Low efficiency
chrXVI	384538	384786	ARS1618	0.84	High efficiency
chrXVI	414034	416074	ARS1618.5	NA	NA
chrXVI	418134	418361	ARS1619	0.93	High efficiency
chrXVI	456559	456807	ARS1620.5	0.62	NA
chrXVI	511621	511942	ARS1621	0.77	High efficiency
chrXVI	563824	564063	ARS1622	0.38	Low efficiency
chrXVI	565048	565291	ARS1622.5	0.37	Low efficiency
chrXVI	584039	584488	ARS1622.7	0.2	Low efficiency
chrXVI	633870	634119	ARS1623	0.97	High efficiency
chrXVI	684385	684634	ARS1624	0.65	NA
chrXVI	695434	695683	ARS1625	0.72	High efficiency
chrXVI	749096	749343	ARS1626	0.13	Low efficiency
chrXVI	776923	777154	ARS1626.5	0.99	High efficiency
chrXVI	819155	819395	ARS1627	0.64	NA
chrXVI	842648	842896	ARS1628	0.28	Low efficiency
chrXVI	880856	881104	ARS1630	0.33	Low efficiency
chrXVI	932978	933225	ARS1631	0.57	NA	Sub-telomere
All ARS’s used in the study, including all confirmed ARS in SacCer2 reference genome (25), ARS’s with firing time in SacCer2 reference genome (26), and ARS’s in the L03 reference genome (12) are listed. The firing time group and efficiency group of ARS, and their special chromatin features are also indicated in columns.

## Sheet: ARS with firing time in SacCer2
Chromosome	Location	Name	Firing time (min)	Group
chrI	31269	ARS104	28.29	Late firing
chrI	73768	ARS106	28.87	Late firing
chrI	102268	Unconfirmed ARS	31.35	Late firing
chrI	125268	ARS107	28.06	Late firing
chrI	149270	ARS108	22.9	Early firing
chrI	176769	ARS110	21.855	Early firing
chrI	206269	Unconfirmed ARS	28.08	Late firing
chrI	226269	ARS112	29.89	Late firing
chrII	63481	ARS202	21.43	Early firing
chrII	144519	ARS206	27.55	Late firing
chrII	171519	ARS207	25.88	Late firing
chrII	196019	ARS207.5	23.84	Early firing
chrII	237519	ARS208	19.07	Early firing
chrII	259019	ARS209	25.08	Late firing
chrII	266519	Unconfirmed ARS	20.79	Early firing
chrII	324517	ARS211	27.01	Late firing
chrII	408516	ARS214	22.2	Early firing
chrII	486767	ARS216	22.12	Early firing
chrII	590518	ARS219	28.66	Late firing
chrII	624268	ARS220	19.1	Early firing
chrII	674518	ARS221.5	36.94	Late firing
chrII	707018	ARS222	29.36	Late firing
chrII	741518	ARS224	30.27	Late firing
chrII	760520	ARS225	29.86	Late firing
chrII	799020	ARS228.5	26.94	Late firing
chrIII	37863	ARS305	19.68	Early firing
chrIII	74863	ARS306	17.91	Early firing
chrIII	109867	ARS307	19.34	Early firing
chrIII	133367	ARS309	22.41	Early firing
chrIII	162867	ARS310	24.14	Early firing
chrIII	200367	ARS314	28.79	Late firing
chrIII	222867	ARS315	24.17	Early firing
chrIII	271867	ARS316	30.12	Late firing
chrIII	294867	ARS317	31.14	Late firing
chrIII	307867	Unconfirmed ARS	30.79	Late firing
chrIV	46791	ARS404	27.41	Late firing
chrIV	88791	ARS405	29.55	Late firing
chrIV	126291	ARS406	24.7	Early firing
chrIV	210791	ARS409	25.21	Late firing
chrIV	253292	ARS410	28.57	Late firing
chrIV	330292	ARS413	21.99	Early firing
chrIV	406293	ARS414	21.75	Early firing
chrIV	436293	ARS415	21.37	Early firing
chrIV	461543	ARS416	21.27	Early firing
chrIV	478794	Unconfirmed ARS	22.18	Early firing
chrIV	484794	ARS417	22.74	Early firing
chrIV	507795	ARS417.5	21.49	Early firing
chrIV	555295	ARS418	17.93	Early firing
chrIV	629796	ARS420	28.71	Late firing
chrIV	644796	ARS421	29.63	Late firing
chrIV	701796	ARS422	28.6	Late firing
chrIV	751796	ARS422.5	28.21	Late firing
chrIV	777796	Unconfirmed ARS	36.73	Late firing
chrIV	803796	ARS425	30.52	Late firing
chrIV	879297	Unconfirmed ARS	23.73	Early firing
chrIV	914297	ARS428	17.78	Early firing
chrIV	1017797	ARS430	21.23	Early firing
chrIV	1059797	ARS431	24.42	Early firing
chrIV	1111797	ARS431.5	28.42	Late firing
chrIV	1135797	ARS431.7	29.96	Late firing
chrIV	1162297	ARS432	17.03	Early firing
chrIV	1243796	ARS433	28.35	Late firing
chrIV	1279796	ARS434	28.73	Late firing
chrIV	1301796	ARS435	27	Late firing
chrIV	1354796	ARS437	24.57	Early firing
chrIV	1384796	ARS439.5	28.84	Late firing
chrIV	1406796	ARS440	30.02	Late firing
chrIV	1460296	ARS442	25.93	Late firing
chrIV	1489796	ARS446	28.63	Late firing
chrIV	1498796	ARS447	28.68	Late firing
chrIX	77091	ARS907	25.8	Late firing
chrIX	105841	ARS909	24.35	Early firing
chrIX	138091	ARS911	29.45	Late firing
chrIX	183091	Unconfirmed ARS	28.52	Late firing
chrIX	205091	Unconfirmed ARS	25.91	Late firing
chrIX	214091	ARS913	24.34	Early firing
chrIX	220091	Unconfirmed ARS	22.09	Early firing
chrIX	249591	ARS913.5	24.33	Early firing
chrIX	319091	Unconfirmed ARS	26.68	Late firing
chrIX	342091	ARS919	20.84	Early firing
chrIX	358091	ARS920	23.08	Early firing
chrIX	411591	ARS922	20.91	Early firing
chrV	58886	ARS507	20.17	Early firing
chrV	93886	ARS508	19.56	Early firing
chrV	147886	ARS510	22.43	Early firing
chrV	174386	ARS511	19.82	Early firing
chrV	210386	ARS512	27.84	Late firing
chrV	287386	ARS514	22.56	Early firing
chrV	353386	ARS516	19.71	Early firing
chrV	409386	ARS517	24.59	Early firing
chrV	438386	ARS518	20.58	Early firing
chrV	444386	ARS519	22.55	Early firing
chrV	481386	Unconfirmed ARS	30.97	Late firing
chrV	502386	ARS520	24.43	Early firing
chrV	563386	Unconfirmed ARS	26.58	Late firing
chrVI	35863	ARS601	32.07	Late firing
chrVI	70363	ARS603	29.99	Late firing
chrVI	119863	ARS603.5	21.95	Early firing
chrVI	136363	ARS605	20.41	Early firing
chrVI	168363	ARS606	20.69	Early firing
chrVI	198613	ARS607	20.44	Early firing
chrVI	257363	ARS608.5	31.81	Late firing
chrVII	26147	Unconfirmed ARS	29.81	Late firing
chrVII	63648	ARS702	25.27	Late firing
chrVII	113649	ARS704	28.14	Late firing
chrVII	162649	ARS707	23.9	Early firing
chrVII	202649	ARS710	21.91	Early firing
chrVII	286649	ARS714	20.52	Early firing
chrVII	350649	ARS716	28.17	Late firing
chrVII	389649	ARS717	24.14	Early firing
chrVII	418649	ARS718	23.23	Early firing
chrVII	484649	ARS719	19.54	Early firing
chrVII	508150	ARS720	19.87	Early firing
chrVII	570900	ARS721	21.07	Early firing
chrVII	660650	ARS727	23.02	Early firing
chrVII	717400	ARS728	21.99	Early firing
chrVII	776650	ARS729	20.7	Early firing
chrVII	834150	ARS731	19.7	Early firing
chrVII	890150	ARS731.5	16.83	Early firing
chrVII	979649	ARS733	27.02	Late firing
chrVII	1001649	ARS734	28.03	Late firing
chrVII	1036649	Unconfirmed ARS	36.79	Late firing
chrVII	1079650	ARS131a	28.81	Late firing
chrVIII	63336	ARS805	24.95	Late firing
chrVIII	115337	ARS805.7	21.45	Early firing
chrVIII	134337	ARS807	20.61	Early firing
chrVIII	167837	ARS809	28.4	Late firing
chrVIII	245836	ARS813	27.08	Late firing
chrVIII	298586	ARS815	22.45	Early firing
chrVIII	366836	Unconfirmed ARS	28.52	Late firing
chrVIII	385337	Unconfirmed ARS	26.21	Late firing
chrVIII	447837	ARS820	20.91	Early firing
chrVIII	508339	Unconfirmed ARS	28.71	Late firing
chrX	47933	Unconfirmed ARS	29.31	Late firing
chrX	68183	ARS1005	24.95	Late firing
chrX	97434	ARS1006	24.79	Late firing
chrX	100934	ARS1006	24.02	Early firing
chrX	171232	Unconfirmed ARS	29.13	Late firing
chrX	205982	ARS1008	19.58	Early firing
chrX	226232	ARS1009	20.79	Early firing
chrX	267732	Unconfirmed ARS	35.52	Late firing
chrX	305232	Unconfirmed ARS	31.3	Late firing
chrX	336232	ARS1011	29.36	Late firing
chrX	374732	ARS1012	18.93	Early firing
chrX	416733	ARS1014	19.12	Early firing
chrX	440733	ARS1015	21.41	Early firing
chrX	538732	ARS1018	21.07	Early firing
chrX	613229	ARS1018.5	19.72	Early firing
chrX	683229	ARS1021	18.33	Early firing
chrX	733229	ARS1023	31.73	Late firing
chrXI	13502	Unconfirmed ARS	30.03	Late firing
chrXI	57503	ARS1103	21.69	Early firing
chrXI	96506	ARS1104.5	26.12	Late firing
chrXI	102006	ARS1104.5	24.66	Early firing
chrXI	152006	ARS1106	24.38	Early firing
chrXI	212004	ARS1106.7	22.57	Early firing
chrXI	258005	ARS1107	24.84	Late firing
chrXI	301755	ARS1107.5	20.26	Early firing
chrXI	329005	ARS1109	21.63	Early firing
chrXI	390007	ARS1112	27.2	Late firing
chrXI	417007	ARS1113	23.32	Early firing
chrXI	449007	ARS1113.5	18.75	Early firing
chrXI	516007	ARS1116	25.73	Late firing
chrXI	530007	ARS1117	27.08	Late firing
chrXI	583008	ARS1118	29.62	Late firing
chrXI	614010	ARS1120	27.77	Late firing
chrXI	643011	ARS1123	29.24	Late firing
chrXII	90804	ARS1206	24.25	Early firing
chrXII	139304	Unconfirmed ARS	22.86	Early firing
chrXII	156304	ARS1208	21.1	Early firing
chrXII	232304	ARS1211	20.3	Early firing
chrXII	281804	Unconfirmed ARS	32.78	Late firing
chrXII	293804	ARS1212	31.47	Late firing
chrXII	373804	ARS1213	18.16	Early firing
chrXII	412804	ARS1215	22.04	Early firing
chrXII	448304	ARS1216	24.82	Late firing
chrXII	512554	ARS1217	20.22	Early firing
chrXII	599306	ARS1218	17.8	Early firing
chrXII	619806	ARS1219	24.36	Early firing
chrXII	656806	ARS1220	20.46	Early firing
chrXII	743056	ARS1223	21.7	Early firing
chrXII	772804	Unconfirmed ARS	28.65	Late firing
chrXII	794304	ARS1226	24.33	Early firing
chrXII	820804	ARS1227	28.4	Late firing
chrXII	888804	ARS1227.5	28.29	Late firing
chrXII	934306	Unconfirmed ARS	28.37	Late firing
chrXII	1006806	ARS1232	27.06	Late firing
chrXII	1019806	ARS1234	27.59	Late firing
chrXII	1055806	ARS1235	28.93	Late firing
chrXIII	32574	ARS1303	23.17	Early firing
chrXIII	94074	ARS1305	27.58	Late firing
chrXIII	136824	ARS1307	23.42	Early firing
chrXIII	183574	ARS1308	20.87	Early firing
chrXIII	264574	ARS1309	20.23	Early firing
chrXIII	286074	ARS1310	19.19	Early firing
chrXIII	371324	ARS1312	19.65	Early firing
chrXIII	433074	ARS1315	26.97	Late firing
chrXIII	470074	ARS1316	31.77	Late firing
chrXIII	482574	Unconfirmed ARS	32.98	Late firing
chrXIII	503074	ARS1319	26.73	Late firing
chrXIII	534324	ARS1320	19.78	Early firing
chrXIII	613074	ARS1323	24.48	Early firing
chrXIII	647574	ARS1325	19.46	Early firing
chrXIII	689074	ARS1326	28.7	Late firing
chrXIII	727074	Unconfirmed ARS	38.2	Late firing
chrXIII	762574	ARS1327	28.19	Late firing
chrXIII	817073	ARS1330	21.33	Early firing
chrXIII	897073	ARS1332	19.37	Early firing
chrXIV	25469	ARS1405	31.96	Late firing
chrXIV	60470	ARS1406	27.79	Late firing
chrXIV	89971	ARS1407	24.63	Early firing
chrXIV	123471	ARS1410	29.88	Late firing
chrXIV	167471	ARS1411	30.43	Late firing
chrXIV	198971	ARS1412	30.09	Late firing
chrXIV	249471	ARS1413	28.98	Late firing
chrXIV	282474	ARS1414	25.91	Late firing
chrXIV	322974	ARS1415	21.83	Early firing
chrXIV	351974	ARS1311.7	28.34	Late firing
chrXIV	412474	ARS1417	25.67	Late firing
chrXIV	434474	Unconfirmed ARS	31.91	Late firing
chrXIV	451474	ARS1419	29.52	Late firing
chrXIV	497473	ARS1420	27.16	Late firing
chrXIV	516474	Unconfirmed ARS	30.61	Late firing
chrXIV	561974	ARS1422	18.45	Early firing
chrXIV	609974	ARS1424	21.4	Early firing
chrXIV	635474	ARS1426	24.7	Early firing
chrXIV	691474	ARS1427	29.52	Late firing
chrXIV	740474	ARS1428.5	30.07	Late firing
chrXIV	773474	Unconfirmed ARS	29.21	Late firing
chrXV	38721	ARS1506.5	24.47	Early firing
chrXV	85722	ARS1508	24.31	Early firing
chrXV	112222	ARS1509	25.19	Late firing
chrXV	168222	ARS1510	20.19	Early firing
chrXV	226972	ARS1510.5	21.85	Early firing
chrXV	278972	ARS1511	18.91	Early firing
chrXV	308722	ARS1512	24.5	Early firing
chrXV	337472	ARS1513	20.84	Early firing
chrXV	436222	ARS1513.5	20.57	Early firing
chrXV	460222	Unconfirmed ARS	23.53	Early firing
chrXV	467222	Unconfirmed ARS	22.9	Early firing
chrXV	491722	ARS1514	23.14	Early firing
chrXV	569722	ARS1516	28.13	Late firing
chrXV	604722	ARS1517	27.51	Late firing
chrXV	654722	ARS1519	26.43	Late firing
chrXV	680722	ARS1520	28.68	Late firing
chrXV	736722	Unconfirmed ARS	33.1	Late firing
chrXV	762722	ARS1523	28.07	Late firing
chrXV	785722	ARS1524	26.91	Late firing
chrXV	851723	ARS1525	24.31	Early firing
chrXV	873723	ARS1526	23.27	Early firing
chrXV	911725	ARS1528	21.73	Early firing
chrXV	981225	ARS1529	24.5	Early firing
chrXV	1052975	ARS1529.5	19.76	Early firing
chrXV	1075725	Unconfirmed ARS	26.71	Late firing
chrXVI	44133	ARS1604	27.79	Late firing
chrXVI	74133	ARS1605	23.42	Early firing
chrXVI	118633	ARS1607	28.31	Late firing
chrXVI	158633	Unconfirmed ARS	26.58	Late firing
chrXVI	207133	ARS1609	29.96	Late firing
chrXVI	261633	Unconfirmed ARS	27.19	Late firing
chrXVI	289383	ARS1614	22.94	Early firing
chrXVI	315633	Unconfirmed ARS	28.78	Late firing
chrXVI	358635	Unconfirmed ARS	33.45	Late firing
chrXVI	382635	ARS1618	23.69	Early firing
chrXVI	419135	ARS1618.5	20.11	Early firing
chrXVI	440635	Unconfirmed ARS	28.02	Late firing
chrXVI	455635	ARS1620.5	27.05	Late firing
chrXVI	511635	ARS1621	21.22	Early firing
chrXVI	559635	ARS1622	20.46	Early firing
chrXVI	634135	ARS1623	18.24	Early firing
chrXVI	690635	ARS1625	24.84	Late firing
chrXVI	777385	ARS1626.5	21.98	Early firing
chrXVI	820135	ARS1627	22.77	Early firing
chrXVI	847635	ARS1628	18.7	Early firing
chrXVI	882635	ARS1630	28.65	Late firing
chrXVI	937635	ARS1631	26.32	Late firing

## Sheet: ARS in L03
Chromosome	Location	Name	Firing time (min)	Efficiency	Firing time group	Efficiency group
chr1	751	ARS102	32	0.15	Late firing	Low efficiency
chr1	6620	ARS102.5	30.4	0.21	Late firing	Low efficiency
chr1	10200	I-10	30	0.21	Late firing	Low efficiency
chr1	17200	I-17	27	0.71	Late firing	High efficiency
chr1	30716	ARS104	28.3	0.5	Late firing	NA
chr1	41758	ARS105	28.6	0.48	Late firing	Low efficiency
chr1	70129	ARS106	26.7	0.9	Early firing	High efficiency
chr1	124224	ARS107	23.6	0.49	Early firing	Low efficiency
chr1	147248	ARS108	20.6	0.67	Early firing	NA
chr1	159666	ARS109	21	0.47	Early firing	Low efficiency
chr1	175949	ARS110	19.3	0.85	Early firing	High efficiency
chr1	198600	I-198	29	0.04	Late firing	Low efficiency
chr1	211009	ARS111	29.6	0.08	Late firing	Low efficiency
chr1	219985	ARS112	29.6	0.17	Late firing	Low efficiency
chr10	23924	ARS1004	30.3	0.57	Late firing	NA
chr10	67668	ARS1005	24	0.81	Early firing	High efficiency
chr10	99610	ARS1006	21.9	0.93	Early firing	High efficiency
chr10	113734	ARS1007	25.2	0.41	Early firing	Low efficiency
chr10	161962	ARS1007.5	26.5	0.73	Early firing	High efficiency
chr10	204326	ARS1008	22	0.96	Early firing	High efficiency
chr10	228648	ARS1009	24.7	0.65	Early firing	NA
chr10	248974	ARS1009.5	32	0.1	Late firing	Low efficiency
chr10	298711	ARS1010	27.9	0.91	Late firing	High efficiency
chr10	337138	ARS1011	28.3	0.38	Late firing	Low efficiency
chr10	354000	X-355	29	0.1	Late firing	Low efficiency
chr10	375523	ARS1013	21.1	0.93	Early firing	High efficiency
chr10	417034	ARS1014	19.6	0.93	Early firing	High efficiency
chr10	442369	ARS1015	21	0.62	Early firing	NA
chr10	455043	ARS1016	21.7	0.49	Early firing	Low efficiency
chr10	459395	ARS1017	22.5	0.37	Early firing	Low efficiency
chr10	540242	ARS1018	21.1	1	Early firing	High efficiency
chr10	612653	ARS1019	21.2	1	Early firing	High efficiency
chr10	643800	X-644	27	0.23	Late firing	Low efficiency
chr10	654127	ARS1020	25	0.46	Early firing	Low efficiency
chr10	683603	ARS1021	20.3	0.99	Early firing	High efficiency
chr10	711558	ARS1022	25.9	0.41	Early firing	Low efficiency
chr10	729970	ARS1023	30.3	0.14	Late firing	Low efficiency
chr10	736784	ARS1024	30.3	0.25	Late firing	Low efficiency
chr11	15800	XI-16	30	0.28	Late firing	Low efficiency
chr11	42403	ARS1102.5	30	0.04	Late firing	Low efficiency
chr11	55851	ARS1103	21.3	1	Early firing	High efficiency
chr11	98390	ARS1104.5	25.3	0.79	Early firing	High efficiency
chr11	145667	ARS1105.5	25.8	0.61	Early firing	NA
chr11	153110	ARS1106	25.5	0.65	Early firing	NA
chr11	196208	ARS1106.3	27.6	0.56	Late firing	NA
chr11	213306	ARS1106.7	25.8	0.85	Early firing	High efficiency
chr11	235300	XI-236	30	0.19	Late firing	Low efficiency
chr11	257590	ARS1107	24	0.98	Early firing	High efficiency
chr11	302293	ARS1107.5	24.5	0.83	Early firing	High efficiency
chr11	329498	ARS1109	23.9	0.92	Early firing	High efficiency
chr11	388681	ARS1112	25.8	0.62	Early firing	NA
chr11	416898	ARS1113	23.4	0.5	Early firing	NA
chr11	444876	ARS1113.5	20.7	0.36	Early firing	Low efficiency
chr11	447838	ARS1114	19.5	0.55	Early firing	NA
chr11	457185	ARS1114.5	20.1	0.53	Early firing	NA
chr11	500500	XI-501	26	0.26	Early firing	Low efficiency
chr11	516702	ARS1116	22.6	0.88	Early firing	High efficiency
chr11	530233	ARS1117	25.4	0.41	Early firing	Low efficiency
chr11	581549	ARS1118	26.8	0.8	Late firing	High efficiency
chr11	612049	ARS1120	25.1	0.95	Early firing	High efficiency
chr11	642418	ARS1123	29.5	0.58	Late firing	NA
chr11	666000	XI-662	34	0.29	Late firing	Low efficiency
chr12	1000	XII-1	30	0.72	Late firing	High efficiency
chr12	30900	or12A	28	0.55	Late firing	NA
chr12	52111	ARS1203	27	0.37	Late firing	Low efficiency
chr12	76900	ARS1205	23.1	0.58	Early firing	NA
chr12	91470	ARS1206	21.6	0.86	Early firing	High efficiency
chr12	139300	XII-140	21	0.58	Early firing	NA
chr12	151227	ARS1208	20.6	0.54	Early firing	NA
chr12	156625	ARS1209	21.1	0.5	Early firing	NA
chr12	198000	XII-199	25	0.48	Early firing	Low efficiency
chr12	231168	ARS1211	20.9	0.76	Early firing	High efficiency
chr12	243645	ARS1211.5	21.6	0.64	Early firing	NA
chr12	289319	ARS1212	28.8	0.43	Late firing	Low efficiency
chr12	343766	ARS1212.5	26.1	0.34	Early firing	Low efficiency
chr12	373222	ARS1213	19.6	0.99	Early firing	High efficiency
chr12	412747	ARS1215	22.1	0.87	Early firing	High efficiency
chr12	450417	ARS1216	28.9	0.37	Late firing	Low efficiency
chr12	490000	or12B	27	0.32	Late firing	Low efficiency
chr12	512978	ARS1217	21.4	1	Early firing	High efficiency
chr12	603004	ARS1218	20.1	0.96	Early firing	High efficiency
chr12	622755	ARS1219	23.1	0.49	Early firing	Low efficiency
chr12	644937	ARS1219.7	31	0.01	Late firing	Low efficiency
chr12	659804	ARS1220	22.4	0.96	Early firing	High efficiency
chr12	687468	ARS1220.5	28	0.34	Late firing	Low efficiency
chr12	730438	ARS1222	26	0.42	Early firing	Low efficiency
chr12	745011	ARS1223	22.9	0.92	Early firing	High efficiency
chr12	794104	ARS1226	23.9	0.98	Early firing	High efficiency
chr12	822003	ARS1227	29	0.41	Late firing	Low efficiency
chr12	853000	XII-856	31	0.59	Late firing	NA
chr12	888637	ARS1227.5	28	0.96	Late firing	High efficiency
chr12	928202	ARS1229	28.6	0.66	Late firing	NA
chr12	947958	ARS1231	27	0.91	Late firing	High efficiency
chr12	1007154	ARS1232	26.5	0.56	Early firing	NA
chr12	1013704	ARS1233	26.1	0.62	Early firing	NA
chr12	1024054	ARS1234	28.8	0.28	Late firing	Low efficiency
chr12	1042800	XII-1043	32	0.14	Late firing	Low efficiency
chr12	1059619	ARS1235	27.9	0.75	Late firing	High efficiency
chr12	1065800	XII-1064	30	0.36	Late firing	Low efficiency
chr13	31768	ARS1303	22.8	0.71	Early firing	High efficiency
chr13	40133	ARS1304	23.6	0.57	Early firing	NA
chr13	94380	ARS1305	24.2	0.83	Early firing	High efficiency
chr13	137328	ARS1307	20.6	0.96	Early firing	High efficiency
chr13	159053	ARS1307.5	23.4	0.46	Early firing	Low efficiency
chr13	183853	ARS1308	21.1	0.95	Early firing	High efficiency
chr13	227200	XIII-227	26	0.42	Early firing	Low efficiency
chr13	263123	ARS1309	20.4	0.68	Early firing	NA
chr13	268400	XIII-269	22	0.36	Early firing	Low efficiency
chr13	286926	ARS1310	20.1	0.83	Early firing	High efficiency
chr13	341300	XIII-342	32	0.07	Late firing	Low efficiency
chr13	371017	ARS1312	23.1	0.99	Early firing	High efficiency
chr13	394800	XIII-395	28	0.4	Late firing	Low efficiency
chr13	420600	XIII-421	28	0.52	Late firing	NA
chr13	433012	ARS1315	27.1	0.76	Late firing	High efficiency
chr13	468234	ARS1316	29.2	0.67	Late firing	NA
chr13	483000	XIII-482	30	0.5	Late firing	NA
chr13	503623	ARS1319	28.9	0.49	Late firing	Low efficiency
chr13	535750	ARS1320	23.7	0.88	Early firing	High efficiency
chr13	554594	ARS1322	25	0.68	Early firing	NA
chr13	568400	XIII-569	28	0.32	Late firing	Low efficiency
chr13	611315	ARS1323	24	0.86	Early firing	High efficiency
chr13	634518	ARS1324	25	0.53	Early firing	NA
chr13	649359	ARS1325	23.5	0.85	Early firing	High efficiency
chr13	688898	ARS1326	28.2	0.69	Late firing	NA
chr13	719300	XIII-727	34	0.12	Late firing	Low efficiency
chr13	740800	or13A	30	0.31	Late firing	Low efficiency
chr13	758387	ARS1327	25.5	0.86	Early firing	High efficiency
chr13	772664	ARS1328	28	0.32	Late firing	Low efficiency
chr13	805500	ARS1329	26	0.19	Early firing	Low efficiency
chr13	815376	ARS1330	21.1	0.97	Early firing	High efficiency
chr13	837200	XIII-837	27	0.25	Late firing	Low efficiency
chr13	865441	ARS1331.5	28	0.36	Late firing	Low efficiency
chr13	878705	ARS1331.7	26.6	0.47	Early firing	Low efficiency
chr13	897941	ARS1332	23.7	0.94	Early firing	High efficiency
chr13	922000	XIII-923	30	0.23	Late firing	Low efficiency
chr14	13900	XIV-15	33	0.35	Late firing	Low efficiency
chr14	28640	ARS1405	30.1	0.63	Late firing	NA
chr14	61843	ARS1406	26.1	0.77	Early firing	High efficiency
chr14	89740	ARS1407	24.3	0.97	Early firing	High efficiency
chr14	126635	ARS1410	29	0.67	Late firing	NA
chr14	169686	ARS1411	27.9	0.92	Late firing	High efficiency
chr14	196163	ARS1412	28.6	0.81	Late firing	High efficiency
chr14	234800	XIV-235	29	0.65	Late firing	NA
chr14	250437	ARS1413	28.1	0.65	Late firing	NA
chr14	280013	ARS1414	26	0.71	Early firing	High efficiency
chr14	321961	ARS1415	21.3	0.99	Early firing	High efficiency
chr14	343000	XIV-344	27	0.27	Late firing	Low efficiency
chr14	353000	ARS1311.7	31	0.06	Late firing	Low efficiency
chr14	359500	XIV-359	33	0.04	Late firing	Low efficiency
chr14	412382	ARS1417	28.9	0.86	Late firing	High efficiency
chr14	449478	ARS1419	26.8	0.97	Late firing	High efficiency
chr14	498999	ARS1420	26.4	0.72	Early firing	High efficiency
chr14	546091	ARS1421	22	0.56	Early firing	NA
chr14	561272	ARS1422	19.9	0.88	Early firing	High efficiency
chr14	609495	ARS1424	19.5	0.91	Early firing	High efficiency
chr14	635776	ARS1426	20.1	0.84	Early firing	High efficiency
chr14	691622	ARS1427	27.8	0.62	Late firing	NA
chr14	713677	ARS1428	28.7	0.65	Late firing	NA
chr14	738678	ARS1428.5	27.7	0.88	Late firing	High efficiency
chr14	764299	ARS1429	29.2	0.77	Late firing	High efficiency
chr15	1900	or15C	36	0.06	Late firing	Low efficiency
chr15	12300	XV-11	34	0.07	Late firing	Low efficiency
chr15	19200	XV-19	31	0.22	Late firing	Low efficiency
chr15	35717	ARS1506.5	25.9	0.9	Early firing	High efficiency
chr15	72691	ARS1507	25.8	0.39	Early firing	Low efficiency
chr15	85346	ARS1508	23.2	0.73	Early firing	High efficiency
chr15	113898	ARS1509	21.4	0.94	Early firing	High efficiency
chr15	129299	ARS1509.3	27	0.13	Late firing	Low efficiency
chr15	153309	ARS1509.5	26	0.15	Early firing	Low efficiency
chr15	165054	ARS1510	20.5	0.98	Early firing	High efficiency
chr15	225678	ARS1510.5	20.8	0.98	Early firing	High efficiency
chr15	275760	ARS1511	20.2	0.98	Early firing	High efficiency
chr15	307292	ARS1512	22.6	0.63	Early firing	NA
chr15	335511	ARS1513	20.8	0.96	Early firing	High efficiency
chr15	345600	XV-348	30	0.02	Late firing	Low efficiency
chr15	351800	XV-354	31	0.01	Late firing	Low efficiency
chr15	369700	XV-372	30	0.15	Late firing	Low efficiency
chr15	395800	XV-398	31	0.19	Late firing	Low efficiency
chr15	424600	or15A	29	0.1	Late firing	Low efficiency
chr15	434895	ARS1513.5	22.6	0.94	Early firing	High efficiency
chr15	457600	XV-459	30	0.03	Late firing	Low efficiency
chr15	462100	XV-464	24	0.7	Early firing	NA
chr15	487935	ARS1514	23.6	0.67	Early firing	NA
chr15	495253	ARS1515.5	24.5	0.51	Early firing	NA
chr15	514400	XV-515	28	0.29	Late firing	Low efficiency
chr15	518997	ARS1515.7	29.7	0.15	Late firing	Low efficiency
chr15	564624	ARS1516	28.8	0.89	Late firing	High efficiency
chr15	598965	ARS1517	28.8	0.78	Late firing	High efficiency
chr15	617000	XV-618	29	0.73	Late firing	High efficiency
chr15	646400	XV-646	30	0.38	Late firing	Low efficiency
chr15	654746	ARS1519	28.5	0.55	Late firing	NA
chr15	661500	XV-663	29	0.45	Late firing	Low efficiency
chr15	679393	ARS1520	28.3	0.75	Late firing	High efficiency
chr15	695600	XV-705	32	0.3	Late firing	Low efficiency
chr15	727840	ARS1521	29.7	0.78	Late firing	High efficiency
chr15	764734	ARS1523	26.4	0.87	Early firing	High efficiency
chr15	781431	ARS1524	28	0.64	Late firing	NA
chr15	799000	or15B	31	0.33	Late firing	Low efficiency
chr15	852886	ARS1525	23.7	0.83	Early firing	High efficiency
chr15	872397	ARS1526	24.4	0.69	Early firing	NA
chr15	906357	ARS1528	22.9	0.97	Early firing	High efficiency
chr15	944400	XV-946	29	0.43	Late firing	Low efficiency
chr15	979555	ARS1529	25.1	0.93	Early firing	High efficiency
chr15	996000	XV-999	29	0.22	Late firing	Low efficiency
chr15	1011500	XV-1012	28	0.26	Late firing	Low efficiency
chr15	1021400	XV-1023	26	0.46	Early firing	Low efficiency
chr15	1051744	ARS1529.5	20.6	1	Early firing	High efficiency
chr15	1079000	XV-1081	27	0.33	Late firing	Low efficiency
chr16	18200	XVI-19	32	0.24	Late firing	Low efficiency
chr16	43148	ARS1604	25.9	0.75	Early firing	High efficiency
chr16	73190	ARS1605	23.5	0.92	Early firing	High efficiency
chr16	90900	XVI-91	26	0.52	Early firing	NA
chr16	116587	ARS1607	28.7	0.54	Late firing	NA
chr16	153400	or16A	32	0.28	Late firing	Low efficiency
chr16	162000	XVI-163	29	0.82	Late firing	High efficiency
chr16	179000	XVI-179	32	0.28	Late firing	Low efficiency
chr16	190500	XVI-191	30	0.6	Late firing	NA
chr16	210798	ARS1609	28.8	0.86	Late firing	High efficiency
chr16	241850	XVI-242	30	0.35	Late firing	Low efficiency
chr16	250000	XVI-251	30	0.29	Late firing	Low efficiency
chr16	261000	XVI-262	28	0.45	Late firing	Low efficiency
chr16	289525	ARS1614	23.3	0.98	Early firing	High efficiency
chr16	299000	XVI-299	30	0.08	Late firing	Low efficiency
chr16	317600	XVI-324	30	0.25	Late firing	Low efficiency
chr16	331748	ARS1617	29.4	0.49	Late firing	Low efficiency
chr16	369000	XVI-369	31	0.1	Late firing	Low efficiency
chr16	379000	XVI-377	31	0.04	Late firing	Low efficiency
chr16	384591	ARS1618	24.4	0.84	Early firing	High efficiency
chr16	418177	ARS1619	22.7	0.93	Early firing	High efficiency
chr16	427800	XVI-428	27	0.24	Late firing	Low efficiency
chr16	456740	ARS1620.5	27.2	0.62	Late firing	NA
chr16	500000	XVI-500	28	0.14	Late firing	Low efficiency
chr16	511703	ARS1621	22.5	0.77	Early firing	High efficiency
chr16	552400	XVI-553	19	0.74	Early firing	High efficiency
chr16	563878	ARS1622	20.6	0.38	Early firing	Low efficiency
chr16	565116	ARS1622.5	20.6	0.37	Early firing	Low efficiency
chr16	584395	ARS1622.7	24.4	0.2	Early firing	Low efficiency
chr16	620000	XVI-620	27	0.24	Late firing	Low efficiency
chr16	633922	ARS1623	22.4	0.97	Early firing	High efficiency
chr16	684406	ARS1624	24.8	0.65	Early firing	NA
chr16	695466	ARS1625	24.5	0.72	Early firing	High efficiency
chr16	728400	XVI-729	30	0.22	Late firing	Low efficiency
chr16	749100	ARS1626	29	0.13	Late firing	Low efficiency
chr16	777078	ARS1626.5	20.6	0.99	Early firing	High efficiency
chr16	819325	ARS1627	23.4	0.64	Early firing	NA
chr16	842861	ARS1628	24.1	0.28	Early firing	Low efficiency
chr16	850000	XVI-851	21	0.87	Early firing	High efficiency
chr16	880907	ARS1630	27.5	0.33	Late firing	Low efficiency
chr16	929000	XVI-930	32	0.18	Late firing	Low efficiency
chr16	933148	ARS1631	29.2	0.57	Late firing	NA
chr16	943000	XVI-947	29	0.64	Late firing	NA
chr2	6558	ARS201	31	0.27	Late firing	Low efficiency
chr2	28994	ARS201.5	29	0.17	Late firing	Low efficiency
chr2	38949	ARS201.7	26.4	0.32	Early firing	Low efficiency
chr2	63361	ARS202	20.6	1	Early firing	High efficiency
chr2	93534	ARS203	28	0.25	Late firing	Low efficiency
chr2	143722	ARS206	28.7	0.49	Late firing	Low efficiency
chr2	170237	ARS207	26.1	0.42	Early firing	Low efficiency
chr2	198399	ARS207.5	21.2	0.68	Early firing	NA
chr2	209550	ARS207.8	21.5	0.59	Early firing	NA
chr2	237840	ARS208	20	0.74	Early firing	High efficiency
chr2	255056	ARS209	19.6	0.8	Early firing	High efficiency
chr2	326215	ARS211	24.5	0.97	Early firing	High efficiency
chr2	379125	ARS212	27.5	0.27	Late firing	Low efficiency
chr2	389287	ARS213	25.7	0.4	Early firing	Low efficiency
chr2	408012	ARS214	22.3	0.71	Early firing	High efficiency
chr2	417979	ARS215	22.7	0.64	Early firing	NA
chr2	441026	ARS215.5	29	0.16	Late firing	Low efficiency
chr2	481000	II-479	27	0.23	Late firing	Low efficiency
chr2	486856	ARS216	23.4	0.89	Early firing	High efficiency
chr2	517298	ARS217	28.6	0.45	Late firing	Low efficiency
chr2	539414	ARS218	29	0.68	Late firing	NA
chr2	585350	II-584	31	0.06	Late firing	Low efficiency
chr2	591433	ARS219	27.3	0.32	Late firing	Low efficiency
chr2	611770	ARS219.5	25	0.3	Early firing	Low efficiency
chr2	622760	ARS220	21.5	0.77	Early firing	High efficiency
chr2	632020	ARS221	23.4	0.46	Early firing	Low efficiency
chr2	676302	ARS221.5	30.2	0.32	Late firing	Low efficiency
chr2	704312	ARS222	27.1	0.92	Late firing	High efficiency
chr2	721100	ARS223	30	0.41	Late firing	Low efficiency
chr2	741735	ARS224	28.8	0.69	Late firing	NA
chr2	757454	ARS225	29.5	0.56	Late firing	NA
chr2	774036	ARS227	29.3	0.55	Late firing	NA
chr2	792188	ARS228	28.7	0.42	Late firing	Low efficiency
chr2	796543	ARS228.5	28.8	0.41	Late firing	Low efficiency
chr2	802285	ARS229	28.7	0.5	Late firing	NA
chr3	39399	ARS305	19.9	0.92	Early firing	High efficiency
chr3	74349	ARS306	19.2	0.9	Early firing	High efficiency
chr3	107303	ARS307	19.8	0.49	Early firing	Low efficiency
chr3	113700	ARS308	19.7	0.47	Early firing	Low efficiency
chr3	119500	or3A	21	0.26	Early firing	Low efficiency
chr3	130391	ARS309	19.4	0.65	Early firing	NA
chr3	162492	ARS310	22.9	0.66	Early firing	NA
chr3	190142	ARS313	29.6	0.09	Late firing	Low efficiency
chr3	193374	ARS314	28.8	0.16	Late firing	Low efficiency
chr3	220694	ARS315	22.6	0.99	Early firing	High efficiency
chr3	268846	ARS316	29.8	0.51	Late firing	NA
chr3	288502	ARS317	29.6	0.49	Late firing	Low efficiency
chr3	290654	ARS318	29.8	0.47	Late firing	Low efficiency
chr3	311648	ARS319	33	0.35	Late firing	Low efficiency
chr4	854	ARS400	30	0.91	Late firing	High efficiency
chr4	46153	ARS404	27.8	0.75	Late firing	High efficiency
chr4	50200	IV-51	30	0.34	Late firing	Low efficiency
chr4	86048	ARS405	28.4	0.66	Late firing	NA
chr4	123718	ARS406	23.8	0.93	Early firing	High efficiency
chr4	137612	ARS407	27	0.39	Late firing	Low efficiency
chr4	157919	ARS408	28	0.5	Late firing	NA
chr4	169600	IV-170	29	0.44	Late firing	Low efficiency
chr4	212517	ARS409	25.7	0.74	Early firing	High efficiency
chr4	232500	ARS409.3	25	0.74	Early firing	High efficiency
chr4	235991	ARS409.5	27.8	0.23	Late firing	Low efficiency
chr4	253782	ARS410	29.3	0.32	Late firing	Low efficiency
chr4	316805	ARS412	26	0.41	Early firing	Low efficiency
chr4	329614	ARS413	23.2	0.92	Early firing	High efficiency
chr4	351088	ARS413.5	31	0.08	Late firing	Low efficiency
chr4	386500	IV-385	33	0	Late firing	Low efficiency
chr4	408075	ARS414	22	0.73	Early firing	High efficiency
chr4	435105	ARS415	20.5	0.61	Early firing	NA
chr4	444000	IV-444	21	0.44	Early firing	Low efficiency
chr4	462533	ARS416	19	0.84	Early firing	High efficiency
chr4	476000	IV-477	23	0.24	Early firing	Low efficiency
chr4	483964	ARS417	21.5	0.53	Early firing	NA
chr4	505447	ARS417.5	23.7	0.54	Early firing	NA
chr4	555302	ARS418	20.8	0.74	Early firing	High efficiency
chr4	567582	ARS419	21	0.67	Early firing	NA
chr4	629232	ARS420	29.1	0.45	Late firing	Low efficiency
chr4	639969	ARS421	27.6	0.78	Late firing	High efficiency
chr4	702835	ARS422	28	0.9	Late firing	High efficiency
chr4	720200	IV-721	30	0.49	Late firing	Low efficiency
chr4	748367	ARS422.5	28.6	0.52	Late firing	NA
chr4	753226	ARS423	28.3	0.64	Late firing	NA
chr4	806010	ARS425	28	0.98	Late firing	High efficiency
chr4	845022	ARS426.5	31	0.31	Late firing	Low efficiency
chr4	878100	IV-879	25	0.64	Early firing	NA
chr4	898600	IV-899	28	0.09	Late firing	Low efficiency
chr4	913770	ARS428	20.7	0.99	Early firing	High efficiency
chr4	943463	ARS429.5	30	0.13	Late firing	Low efficiency
chr4	1016743	ARS430	24.4	0.65	Early firing	NA
chr4	1021600	IV-1022	25	0.52	Early firing	NA
chr4	1057802	ARS431	26.8	0.8	Late firing	High efficiency
chr4	1110042	ARS431.5	29.8	0.27	Late firing	Low efficiency
chr4	1159351	ARS432	20.1	0.77	Early firing	High efficiency
chr4	1166071	ARS432.5	21.7	0.42	Early firing	Low efficiency
chr4	1240838	ARS433	28.3	0.87	Late firing	High efficiency
chr4	1276196	ARS434	29.2	0.7	Late firing	NA
chr4	1302657	ARS435	26.9	0.95	Late firing	High efficiency
chr4	1353491	ARS437	26.3	0.96	Early firing	High efficiency
chr4	1379600	IV-1380	30	0.34	Late firing	Low efficiency
chr4	1384900	ARS439.5	28.8	0.53	Late firing	NA
chr4	1404240	ARS440	28.5	0.77	Late firing	High efficiency
chr4	1447389	ARS441	28.1	0.57	Late firing	NA
chr4	1461965	ARS442	26.5	0.84	Early firing	High efficiency
chr4	1486992	ARS446	29.5	0.51	Late firing	NA
chr4	1502692	ARS447	28.8	0.75	Late firing	High efficiency
chr4	1524500	IV-1524	31	0.6	Late firing	NA
chr5	6423	ARS503	31	0.36	Late firing	Low efficiency
chr5	59455	ARS507	20.9	0.9	Early firing	High efficiency
chr5	94057	ARS508	19.8	0.95	Early firing	High efficiency
chr5	144602	ARS510	19.9	0.86	Early firing	High efficiency
chr5	164100	V-165	27	0.02	Late firing	Low efficiency
chr5	172696	ARS511	19.3	0.9	Early firing	High efficiency
chr5	191588	ARS511.5	23	0.43	Early firing	Low efficiency
chr5	211351	ARS512	25	0.43	Early firing	Low efficiency
chr5	220500	or5A	27	0.27	Late firing	Low efficiency
chr5	255600	V-256	29	0.24	Late firing	Low efficiency
chr5	275259	ARS513.5	28	0.11	Late firing	Low efficiency
chr5	286462	ARS514	22.2	0.82	Early firing	High efficiency
chr5	316000	V-317	21	0.9	Early firing	High efficiency
chr5	352481	ARS516	20.7	0.96	Early firing	High efficiency
chr5	405784	ARS517	25	0.8	Early firing	High efficiency
chr5	429800	V-430	28	0.22	Late firing	Low efficiency
chr5	437936	ARS518	24.4	0.88	Early firing	High efficiency
chr5	497737	ARS520	24.2	0.98	Early firing	High efficiency
chr5	519791	ARS521	28	0.46	Late firing	Low efficiency
chr5	548517	ARS522	28.3	0.69	Late firing	NA
chr5	568482	ARS523	27.8	0.84	Late firing	High efficiency
chr6	12807	ARS600.2	32	0.25	Late firing	Low efficiency
chr6	19253	ARS600.3	29.1	0.67	Late firing	NA
chr6	32958	ARS601	29.6	0.54	Late firing	NA
chr6	63000	VI-62	27	0.54	Late firing	NA
chr6	68829	ARS603	27.3	0.41	Late firing	Low efficiency
chr6	104567	ARS603.1	23.5	0.4	Early firing	Low efficiency
chr6	118742	ARS603.5	21.2	0.62	Early firing	NA
chr6	136037	ARS605	19.9	0.85	Early firing	High efficiency
chr6	167725	ARS606	20.3	0.82	Early firing	High efficiency
chr6	199417	ARS607	19.4	0.95	Early firing	High efficiency
chr6	216485	ARS608	26	0.12	Early firing	Low efficiency
chr6	256376	ARS609	30.1	0.31	Late firing	Low efficiency
chr6	269771	ARS610	31	0.39	Late firing	Low efficiency
chr7	9100	or7A	33	0.15	Late firing	Low efficiency
chr7	17909	ARS700.5	28.4	0.76	Late firing	High efficiency
chr7	32000	VII-33	29	0.59	Late firing	NA
chr7	64445	ARS702	26.5	0.97	Early firing	High efficiency
chr7	112128	ARS704	27.7	0.53	Late firing	NA
chr7	117675	ARS706	27.4	0.58	Late firing	NA
chr7	163239	ARS707	23	0.9	Early firing	High efficiency
chr7	187391	ARS709	24	0.69	Early firing	NA
chr7	203975	ARS710	23.9	0.78	Early firing	High efficiency
chr7	241184	ARS712	29	0.45	Late firing	Low efficiency
chr7	275000	VII-275	29	0.14	Late firing	Low efficiency
chr7	286000	ARS714	23.3	0.98	Early firing	High efficiency
chr7	319000	VII-319	28	0.55	Late firing	NA
chr7	352844	ARS716	27.7	0.58	Late firing	NA
chr7	388827	ARS717	23	0.76	Early firing	High efficiency
chr7	421254	ARS718	20.2	0.99	Early firing	High efficiency
chr7	485085	ARS719	19.5	0.88	Early firing	High efficiency
chr7	508882	ARS720	20.1	0.81	Early firing	High efficiency
chr7	568635	ARS721	24.3	0.56	Early firing	NA
chr7	574692	ARS722	24.1	0.63	Early firing	NA
chr7	591600	VII-592	29	0.16	Late firing	Low efficiency
chr7	607503	ARS724.5	28	0.49	Late firing	Low efficiency
chr7	653823	ARS726	24.6	0.58	Early firing	NA
chr7	659975	ARS727	24.5	0.61	Early firing	NA
chr7	700500	or7B	27	0.26	Late firing	Low efficiency
chr7	715231	ARS728	22.3	0.97	Early firing	High efficiency
chr7	765500	VII-766	28	0.16	Late firing	Low efficiency
chr7	777930	ARS729	22.6	0.95	Early firing	High efficiency
chr7	834565	ARS731	20.1	0.99	Early firing	High efficiency
chr7	888329	ARS731.5	19	0.99	Early firing	High efficiency
chr7	916825	ARS732	24.5	0.43	Early firing	Low efficiency
chr7	970900	VII-970	29	0.35	Late firing	Low efficiency
chr7	977801	ARS733	27.7	0.53	Late firing	NA
chr7	999426	ARS734	27.1	0.36	Late firing	Low efficiency
chr7	1002301	ARS735	25.5	0.7	Early firing	NA
chr7	1063424	ARS735.5	29.7	0.72	Late firing	High efficiency
chr7	1083594	ARS131a	28.7	0.88	Late firing	High efficiency
chr8	7742	ARS802	30	0.44	Late firing	Low efficiency
chr8	45783	ARS804	25.5	0.32	Early firing	Low efficiency
chr8	56900	VIII-58	23	0.63	Early firing	NA
chr8	64308	ARS805	23.3	0.54	Early firing	NA
chr8	94800	ARS805.5	23	0.54	Early firing	NA
chr8	111608	ARS805.7	20.9	0.67	Early firing	NA
chr8	115900	VIII-116	23	0.3	Early firing	Low efficiency
chr8	133524	ARS807	21.5	0.74	Early firing	High efficiency
chr8	168664	ARS809	26.6	0.54	Early firing	NA
chr8	213564	ARS810	29.7	0.62	Late firing	NA
chr8	245799	ARS813	26.1	0.81	Early firing	High efficiency
chr8	297095	ARS815	20.9	1	Early firing	High efficiency
chr8	359705	ARS816	27.8	0.74	Late firing	High efficiency
chr8	380600	VIII-381	29	0.42	Late firing	Low efficiency
chr8	392241	ARS818	27.4	0.7	Late firing	NA
chr8	406234	ARS818.5	29.2	0.32	Late firing	Low efficiency
chr8	447788	ARS820	22	1	Early firing	High efficiency
chr8	474569	ARS821	28	0.3	Late firing	Low efficiency
chr8	501944	ARS822	27.7	0.72	Late firing	High efficiency
chr8	520388	ARS823	30	0.53	Late firing	NA
chr8	535630	ARS823.5	32	0.42	Late firing	Low efficiency
chr8	556150	ARS824	34	0.47	Late firing	Low efficiency
chr9	6800	IX-8	35	0.23	Late firing	Low efficiency
chr9	30100	IX-31	35	0.02	Late firing	Low efficiency
chr9	33444	ARS905	28.6	0.73	Late firing	High efficiency
chr9	73929	ARS907	24.5	0.66	Early firing	NA
chr9	80335	ARS908	25.8	0.4	Early firing	Low efficiency
chr9	105927	ARS909	23.6	0.93	Early firing	High efficiency
chr9	136271	ARS911	26.3	0.69	Early firing	NA
chr9	163090	ARS911.5	27	0.48	Late firing	Low efficiency
chr9	175141	ARS912	25.3	0.68	Early firing	NA
chr9	214703	ARS913	21.2	0.9	Early firing	High efficiency
chr9	225900	IX-226	26	0.14	Early firing	Low efficiency
chr9	245833	ARS913.5	23	0.43	Early firing	Low efficiency
chr9	247705	ARS914	22.5	0.57	Early firing	NA
chr9	310709	ARS916	23.5	0.64	Early firing	NA
chr9	341210	ARS919	20.1	0.77	Early firing	High efficiency
chr9	356421	ARS920	20.3	0.75	Early firing	High efficiency
chr9	411182	ARS922	20.8	0.99	Early firing	High efficiency
